# Supplementary material for: Biologically indeterminate yet ordered promiscuous gene expression in single medullary thymic epithelial cells
Source: EMBO J. 2019 Oct 28;39(1):e101828. doi: 10.15252/embj.2019101828 (PMC6939203; doi:10.15252/embj.2019101828)
Supplement: Supplementary file 2 — Table EV1 [file EMBJ-39-e101828-s002.xlsx]

## Sheet: Table_EV1
Table EV1: Sample information. For each sample below, the mouse ID and experimental details are listed. Samples contained either unselected mTEC or TSPAN8+/- or GP2+/- mTEC.
MouseId	10x Kit	Sequencer	Method	Genotype	SampleType	#Cells	Mean reads / cell
B6_1	V1	HiSeq 2500	2x75 - Asymetric	C57BL/6	Unselected	885	212652
B6_2	V1	HiSeq 2500	2x75 - Asymetric	C57BL/6	Unselected	859	141767
BC_1	V1	HiSeq 2500	2x75 - Asymetric	BALB/c	Unselected	516	201468
BC_2	V1	HiSeq 2500	2x75 - Asymetric	BALB/c	Unselected	692	72081
F1_1_2	V1	HiSeq 2500	2x75 - Asymetric	C57BL/6 x BALB/c F1	GP2+	110	101353
F1_3	V1	HiSeq 2500	2x75 - Asymetric	C57BL/6 x BALB/c F1	GP2+	243	256834
F1_3	V1	HiSeq 2500	2x75 - Asymetric	C57BL/6 x BALB/c F1	GP2-	189	287163
F1_4	V1	HiSeq 2500	2x75 - Asymetric	C57BL/6 x BALB/c F1	GP2+	99	177267
F1_4	V1	HiSeq 2500	2x75 - Asymetric	C57BL/6 x BALB/c F1	GP2-	206	386916
B6_3	V2	HiSeq 4000	2x75	C57BL/6	Unselected	239	1380168
B6_4	V2	HiSeq 4000	2x75	C57BL/6	Unselected	332	1328870
B6_5	V2	HiSeq 4000	2x75	C57BL/6	Unselected	246	1108835
B6_6	V2	HiSeq 4000	2x75	C57BL/6	GP2+	292	647288
B6_7	V2	HiSeq 4000	2x75	C57BL/6	GP2+	257	1712452
B6_8	V2	HiSeq 4000	2x75	C57BL/6	TSPAN8+	77	317557
B6_8	V2	HiSeq 4000	2x75	C57BL/6	TSPAN8-	604	88435
B6_9	V2	HiSeq 4000	2x75	C57BL/6	TSPAN8+	254	147750
B6_9	V2	HiSeq 4000	2x75	C57BL/6	TSPAN8-	135	286120
B6_10	V2	HiSeq 4000	2x75	C57BL/6	TSPAN8+	463	76955
B6_10	V2	HiSeq 4000	2x75	C57BL/6	TSPAN8-	196	207304
