# Supplementary material for: Biologically indeterminate yet ordered promiscuous gene expression in single medullary thymic epithelial cells
Source: EMBO J. 2019 Oct 28;39(1):e101828. doi: 10.15252/embj.2019101828 (PMC6939203; doi:10.15252/embj.2019101828)
Supplement: Supplementary file 3 — Table EV2 [file EMBJ-39-e101828-s003.xlsx]

## Sheet: Table_EV2
	Table EV2: Marker genes for mTEC clusters Markers for each gene cluster. For each marker gene, the cluster #, the area under the curve (AUC), Fold difference (FD), % of non-zero cell inside and outside of the cluster, and the average expression (log2) inside and outside the cluster are listed.
	Gene	Cluster	AUC	FD	% NZ IN	% NZ Out	Ave (Exp) In	Ave (Exp) Out
Pre-AIRE mTEC 1	Krt5	1	0.94	3.07001	98.0057	46.8346	4.09643	1.51289
	Ifi27l2a	1	0.93	3.55279	99.7151	91.9574	5.60704	3.18872
	Ccl21a	1	0.925	5.54864	99.2877	69.0568	7.79703	5.05635
	Krt14	1	0.916	3.03588	97.151	66.7959	4.64654	2.07293
	Ifitm3	1	0.915	2.78656	100	89.7125	6.08694	4.31635
	Apoe	1	0.871	3.20647	91.8803	48.8534	4.93626	2.44672
	Bst2	1	0.852	1.88374	93.1624	68.427	3.27428	1.54647
	Ifitm2	1	0.847	1.60692	97.151	84.7707	3.57402	2.23919
	Isg15	1	0.847	2.13499	90.7407	52.6324	3.50921	1.59222
	Ly6a	1	0.836	2.4112	98.1481	87.2578	4.31591	2.79041
	Tpm2	1	0.828	1.80158	99.1453	88.8566	3.25601	1.57891
	Gsn	1	0.825	1.77054	87.1795	48.4335	2.97218	1.29797
	Krt17	1	0.824	2.23635	99.4302	85.2875	5.62608	4.253
	Col6a1	1	0.82	1.57855	74.9288	31.6376	2.26241	0.315901
	Cald1	1	0.811	1.36035	98.8604	86.3695	2.42826	0.991415
	Rbp1	1	0.802	1.46722	76.2108	34.4315	2.16678	0.493995
	Irf7	1	0.794	1.41952	83.1909	49.1279	2.43295	1.00137
	Fcgbp	1	0.792	2.11283	99.0028	88.8889	4.91721	2.96518
	C3	1	0.789	1.507	83.0484	49.677	2.72534	1.3345
	Anxa1	1	0.788	1.63858	88.7464	59.7061	3.21098	2.02648
	Ccl11	1	0.787	2.21528	68.661	28.3915	3.78075	0.609309
	Gm8113	1	0.784	1.90335	71.6524	33.511	3.20273	0.620848
	Hspb1	1	0.78	1.62617	91.0256	66.2306	3.46223	2.36722
	Map1lc3a	1	0.78	1.25888	91.7379	77.697	2.92864	1.72895
	Rtp4	1	0.777	1.24316	75.9259	40.3262	1.98393	0.604429
	Prkcdbp	1	0.777	1.2797	73.7892	41.0207	2.02734	0.538711
	Fxyd3	1	0.776	1.42532	98.1481	90.5685	3.10279	2.06757
	Col6a2	1	0.776	1.36103	66.6667	28.4722	2.04286	0.218206
	Ly6e	1	0.767	1.37133	99.8575	97.6583	4.16838	3.30066
	4631405K08Rik	1	0.766	0.866846	94.4444	79.9257	1.57699	0.319931
	Ifit3	1	0.766	1.39952	67.5214	29.8934	2.23898	0.443663
	Flna	1	0.76	1.15831	92.735	82.5581	1.89312	0.434847
	Krt7	1	0.753	1.26037	87.3219	66.7959	2.88171	1.74849
	Tmsb10	1	0.751	1.35854	98.1481	85.8366	3.8975	2.99535
	S100a10	1	0.749	1.19304	84.188	63.9696	2.64714	1.6321
	Myl6	1	0.748	0.880787	99.2877	98.8695	3.59914	2.74796
	Igfbp4	1	0.748	1.19435	66.5242	33.6402	2.02342	0.501963
	Wfdc18	1	0.746	2.3042	98.5755	90.2455	6.37515	5.28468
	Ctsl	1	0.744	1.30896	96.4387	89.5349	2.87122	1.92843
	Anxa2	1	0.743	1.30489	85.755	64.7287	2.9588	1.89874
	Acta2	1	0.737	1.69237	63.5328	33.4464	3.12038	0.796902
	Stat1	1	0.728	0.977116	94.4444	88.0975	2.00285	0.898888
	Itm2b	1	0.726	0.823174	99.0028	97.5452	4.54401	3.91547
	Xaf1	1	0.726	0.977316	66.6667	41.3437	1.74517	0.53344
	Tspo	1	0.725	0.904536	91.8803	86.8379	3.10698	2.23241
	Zfp36l1	1	0.725	0.782386	94.1595	82.8811	1.60552	0.651021
	Cd9	1	0.723	0.916046	99.2877	96.447	3.18411	2.61026
	Crip2	1	0.721	1.05814	78.7749	62.5969	2.43073	1.27048
	Sfn	1	0.717	1.11786	88.8889	75.5814	3.23159	2.41068
	H2-T22	1	0.715	0.873554	94.0171	92.0058	2.08498	1.15863
	mt-Atp6	1	0.713	0.773275	100	99.7578	5.58141	4.90533
	Gnas	1	0.712	0.782072	86.1823	76.615	2.17787	1.40167
	Tagln2	1	0.71	0.941268	94.7293	91.4083	2.37557	1.41814
	Tagln	1	0.71	1.3913	61.5385	32.542	2.62566	0.80549
	Zbp1	1	0.709	0.898255	92.1652	85.1906	1.75792	0.656983
	Dapl1	1	0.705	0.957132	90.1709	81.7345	2.38045	2.25999
	Tst	1	0.701	0.87286	74.9288	58.8663	2.02205	1.0803
Pre-AIRE mTEC 2	Ccl21a	2	0.916	5.27893	98.7879	68.5121	7.75499	4.92171
	Ctsl	2	0.882	2.34565	99.8788	88.9273	3.84404	1.47393
	Ifitm3	2	0.846	2.39364	100	89.504	5.70876	4.39778
	Ifi27l2a	2	0.84	2.68221	99.6364	91.8108	4.93704	3.4298
	Tpm2	2	0.833	1.74144	99.7576	88.5648	3.1128	1.5739
	Tmsb10	2	0.831	1.76173	99.5152	85.4012	4.11635	2.90727
	Krt5	2	0.823	1.88946	91.5152	46.6798	3.20248	1.86352
	Mdk	2	0.823	1.63757	90.4242	52.4469	2.7789	1.25432
	Krt7	2	0.816	1.53975	93.8182	65.4968	2.97703	1.68273
	Krt17	2	0.804	2.0864	99.6364	84.9728	5.4414	4.26747
	Serpinh1	2	0.786	1.05225	80.2424	41.506	1.71256	0.638434
	Cald1	2	0.783	1.07626	97.9394	86.2416	2.05858	1.05986
	Ifitm2	2	0.78	1.22433	97.9394	84.4126	3.1942	2.30753
	Apoe	2	0.779	2.10181	85.2121	48.8878	4.30935	2.68
	Laptm4a	2	0.776	1.04672	98.9091	95.0239	2.61676	1.63572
	Wbp5	2	0.775	1.07828	97.0909	87.5433	2.00903	1.01314
	Hmgn1	2	0.772	1.09586	98.4242	91.1353	2.35195	1.42183
	Gas6	2	0.77	1.06589	97.4545	88.3671	2.11331	1.06739
	Tst	2	0.767	1.06489	85.9394	57.044	2.07678	1.03821
	Slc29a1	2	0.763	0.885622	73.3333	37.9964	1.43688	0.387725
	Glul	2	0.76	1.00261	94.303	82.9296	1.75599	0.615055
	Anxa2	2	0.757	1.37637	89.4545	63.7996	3.05379	1.83792
	Sfrp1	2	0.757	0.893017	85.5758	63.0746	1.52456	0.534852
	Krt14	2	0.755	1.57538	91.2727	66.9797	3.58808	2.4738
	Ascl1	2	0.755	1.06909	94.6667	84.3137	2.02663	0.922042
	Igfbp5	2	0.755	1.2289	94.7879	82.0399	2.30849	0.886117
	Slc46a2	2	0.754	0.989629	72	39.4464	1.72257	0.509361
	Eef1g	2	0.751	0.954418	99.7576	95.9466	2.89165	2.1542
	Perp	2	0.747	0.981073	98.303	89.9324	2.229	1.59624
	Lgals1	2	0.742	1.20547	94.9091	83.3416	2.39329	1.01786
	Rpl13	2	0.741	0.880731	100	98.4676	4.88561	4.29184
	Ptma	2	0.739	0.906768	100	99.654	5.14281	4.50228
	Fam213b	2	0.739	0.999465	88.9697	68.611	2.3849	1.45439
	Zfp36l1	2	0.738	0.75508	93.697	82.7154	1.48334	0.654456
	Nedd4	2	0.736	0.827686	97.697	90.3609	1.82701	0.965954
	Rps18	2	0.732	0.877222	100	99.1432	4.44744	3.85267
	Pltp	2	0.731	0.872025	66.303	33.8112	1.48823	0.377836
	Wfikkn2	2	0.728	0.867304	62.9091	30.6805	1.4474	0.338516
	Hes6	2	0.723	1.10306	82.4242	58.84	2.60549	1.44378
	Rpl3	2	0.722	0.83706	99.1515	95.2875	4.12878	3.57277
	Itm2b	2	0.722	0.852149	99.8788	97.3966	4.52559	3.9033
	Rpl18a	2	0.721	0.722421	100	99.621	4.69661	4.1647
	Sep15	2	0.721	0.741505	94.6667	83.9183	2.41968	1.77244
	Comt	2	0.721	0.820992	98.6667	95.2546	2.37166	1.66481
	Rps2	2	0.72	0.853608	99.5152	95.6171	3.95448	3.41969
	Cdk4	2	0.72	0.759871	82.1818	56.3684	1.66613	0.942508
	Tagln	2	0.72	1.23477	63.5152	31.6856	2.46747	0.803398
	Rpl14	2	0.719	0.783003	99.5152	95.5347	3.94961	3.41793
	Csrp1	2	0.718	0.814513	96.3636	89.5864	1.84587	1.00749
	Hmgb1	2	0.717	0.878229	99.5152	97.479	3.12936	2.46406
	Tubb2b	2	0.712	0.780852	95.1515	86.1427	1.67557	0.849554
	Lifr	2	0.711	0.744865	92.8485	80.7876	1.33282	0.345493
	Hpgd	2	0.708	0.984221	61.9394	32.9214	1.92023	0.545497
	Id1	2	0.706	0.927228	62.1818	32.6413	1.7314	0.57066
	Cd63	2	0.705	0.913265	97.697	82.6331	3.09589	2.57549
	Rpl9	2	0.704	0.630571	99.2727	96.9847	3.80256	3.35117
	Adm	2	0.704	0.890321	96.4848	86.8842	2.26849	1.42592
	Npm1	2	0.703	0.804478	99.7576	96.1114	2.70958	2.16465
Proliferating mTEC	Ndufa11	2	0.702	0.67419	98.9091	97.3142	2.5907	1.96043
	Eif5a	3	0.942	1.89033	99.8718	86.441	3.78292	2.15011
	Ran	3	0.923	1.91969	99.1026	76.5129	3.33403	1.5611
	Ppia	3	0.908	1.35532	100	97.3831	4.9408	3.83966
	Npm1	3	0.906	1.76779	100	96.1073	3.47389	1.96929
	H2afz	3	0.905	2.09431	100	96.5489	4.35264	2.50381
	Eif4a1	3	0.902	1.52153	99.7436	85.5741	3.29522	2.01374
	Stmn1	3	0.901	2.02364	96.5385	44.2754	2.89977	0.983367
	Phgdh	3	0.894	1.80737	99.7436	86.5064	2.81632	1.27049
	Rps2	3	0.893	1.48743	100	95.5839	4.48336	3.30169
	Utf1	3	0.89	1.69107	98.9744	64.0824	2.47319	0.981493
	Hnrnpa1	3	0.888	1.57853	100	91.544	2.64555	1.22459
	Rpsa	3	0.881	1.40618	100	98.8224	4.054	2.97275
	Rpl3	3	0.878	1.35585	100	95.2077	4.51858	3.49157
	Ranbp1	3	0.877	1.52648	99.2308	69.4799	2.71727	1.31114
	Ptma	3	0.872	1.43409	100	99.6565	5.59035	4.40035
	Rps8	3	0.871	1.24385	100	99.4766	4.7498	3.79168
	Rplp0	3	0.868	1.39777	100	97.4321	4.99012	3.96258
	Erh	3	0.867	1.34638	99.1026	76.6274	2.6828	1.54107
	Rps6	3	0.866	1.24476	100	97.6611	4.76635	3.8148
	Rps3	3	0.865	1.16562	100	98.7406	4.27686	3.35843
	Ccnd2	3	0.864	1.81307	97.9487	77.3634	3.07621	1.44644
	2700094K13Rik	3	0.864	1.21099	95.3846	47.1214	1.83587	0.611959
	Tubb5	3	0.862	1.69351	99.4872	90.2846	2.95808	1.32148
	Set	3	0.859	1.32125	99.4872	89.7285	2.3068	1.10891
	Hspd1	3	0.859	1.38077	99.6154	89.0415	2.45099	1.14409
	Rbm3	3	0.858	1.31331	99.8718	94.21	2.58592	1.4449
	Prmt1	3	0.856	1.2054	96.7949	53.631	1.92183	0.80426
	Hmgn2	3	0.856	1.51248	97.0513	62.3324	2.52282	1.04809
	Rpl8	3	0.853	1.14277	100	98.9532	4.01211	3.12674
	Rps4x	3	0.853	1.36342	99.8718	98.4625	4.40436	3.43117
	Nme1	3	0.851	1.30508	99.7436	91.3477	2.45355	1.32504
	Hmgb2	3	0.849	2.01106	98.7179	88.9925	3.36229	1.13602
	Rps18	3	0.847	1.2394	100	99.1495	4.71649	3.80016
	Cks1b	3	0.847	1.11723	96.2821	80.2748	1.63019	0.374082
	Rpl4	3	0.846	1.24455	100	98.2009	4.0259	3.10514
	Ncl	3	0.846	1.35799	100	94.4717	2.71492	1.44197
	Srsf3	3	0.845	1.25661	99.8718	91.9693	2.30858	1.17286
	Rps3a1	3	0.842	1.05252	100	99.1331	4.40221	3.59717
	Rpl14	3	0.842	1.13422	100	95.5021	4.21468	3.36815
	Eef1g	3	0.84	1.26552	100	95.9437	3.09538	2.11419
	Dut	3	0.838	1.10735	96.5385	82.5319	1.68554	0.440601
	Eef1a1	3	0.837	1.0842	100	99.5257	4.8658	4.04653
	Rpl12	3	0.837	1.28408	99.8718	96.6798	3.13406	2.11841
	Rps17	3	0.836	1.13756	100	99.1331	3.93599	3.06266
	Ybx1	3	0.836	1.22299	99.8718	91.0697	2.94486	1.96811
	Cdk4	3	0.834	1.17078	96.9231	54.6778	1.96702	0.877498
	Tmem158	3	0.834	1.28642	93.8462	50.1308	2.08238	0.699219
	Hsp90ab1	3	0.832	1.02132	100	99.4275	4.5856	3.7597
	Mif	3	0.832	1.34882	99.6154	84.0039	3.26455	2.21797
	Srsf7	3	0.832	1.0938	95.5128	52.9604	1.83501	0.839512
	Slc25a4	3	0.831	1.29152	99.4872	79.3752	2.89742	1.93853
	Tcp1	3	0.831	1.06936	99.6154	89.4668	1.91275	0.920506
	Hmgb1	3	0.83	1.40933	100	97.4321	3.55573	2.36671
	Rps19	3	0.829	1.04006	100	99.7383	5.21169	4.44556
	Rps11	3	0.828	0.981922	100	99.3621	4.47446	3.68658
	2810417H13Rik	3	0.828	1.1588	93.0769	76.5947	1.74239	0.150667
	Rpl11	3	0.827	0.99032	99.8718	97.4485	4.29559	3.54253
	Rpl32	3	0.826	1.11331	100	99.3294	4.82759	4.00135
	Hnrnpk	3	0.826	1.10477	99.8718	95.7148	2.70818	1.82196
	Rpl7	3	0.822	1.12232	100	98.6752	3.99299	3.15447
	Rpl5	3	0.822	1.12939	100	97.0069	3.02583	2.13956
	Hes6	3	0.822	1.40132	97.4359	57.0985	2.55971	1.46954
	Rps5	3	0.821	1.07125	100	99.1331	4.61431	3.83367
	Banf1	3	0.821	1.05166	97.6923	63.0029	1.91162	0.983039
	Tuba1b	3	0.821	1.56555	97.4359	67.1737	3.03268	1.40128
	Hnrnpa3	3	0.819	1.13413	98.8462	80.2911	2.55692	1.59298
	Pa2g4	3	0.818	1.01365	98.7179	87.7004	1.7766	0.763674
	Ube2s	3	0.818	1.29992	96.4103	65.7998	2.47982	1.1707
	Rps27a	3	0.817	0.971567	100	99.542	4.73215	4.01252
	Rps15a	3	0.817	1.15011	100	98.7079	3.99121	3.15267
	Vim	3	0.817	1.17183	99.359	83.7422	2.04098	1.0676
	Rps9	3	0.815	0.964181	100	97.612	4.45667	3.73254
	Lrrc42	3	0.815	1.54883	99.2308	72.4403	3.24289	2.09821
	Rpl10a	3	0.811	1.0228	100	98.7406	4.08187	3.33439
	Rpl7a	3	0.811	1.03248	100	98.5443	3.42012	2.64599
	Rps7	3	0.808	1.08492	100	95.9764	4.26503	3.51135
	Cct5	3	0.807	1.0141	98.9744	70.8538	2.11955	1.25698
	H2afy2	3	0.807	0.815902	95.8974	82.5482	1.3163	0.515289
	Rpl13a	3	0.806	0.892705	100	99.6892	4.66871	3.9895
	Gnb2l1	3	0.806	1.06885	100	97.105	2.84699	2.0129
	Gpx4	3	0.803	0.999618	100	93.6376	3.59086	2.85171
	Rpl18	3	0.803	0.915143	100	99.0677	3.7527	3.04966
	Rpl36a	3	0.801	1.16606	100	97.7102	3.63763	2.83236
	Isyna1	3	0.801	0.807698	92.6923	44.8479	1.38582	0.602753
	Impdh2	3	0.801	0.763027	90	44.1609	1.25947	0.501037
	Cdx1	3	0.801	1.19848	97.0513	66.6012	2.18611	1.08615
	Tmem18	3	0.801	0.698435	95.5128	78.9172	1.12131	0.276288
	Sumo2	3	0.8	1.02657	100	97.2359	3.22489	2.48648
	G3bp1	3	0.8	0.92804	99.1026	89.6794	1.8035	0.938471
	Cdk1	3	0.8	0.931272	75	26.0059	1.50421	0.174965
	Npm3	3	0.798	0.781939	91.1538	44.5371	1.3125	0.561258
	Cks2	3	0.798	1.006	94.8718	80.5855	1.7219	0.447112
	Rps13	3	0.797	0.943053	100	98.9859	3.6653	2.96056
	Snrpd1	3	0.796	0.918937	99.6154	89.1887	1.70231	0.799893
	Anp32b	3	0.795	1.02073	98.9744	90.8734	2.10107	1.18013
	C1qbp	3	0.795	0.84344	93.3333	51.1613	1.45897	0.644748
	Nap1l1	3	0.795	0.772898	98.2051	85.2143	1.35797	0.560298
	Rpl13	3	0.793	1.01316	100	98.4789	4.97942	4.27852
	Rps10	3	0.793	0.94206	100	98.5607	3.38772	2.70181
	Cnbp	3	0.793	1.03807	99.2308	79.8332	2.46896	1.59466
	Hmgn1	3	0.793	1.15075	99.7436	91.0206	2.36393	1.42851
	Hsp90aa1	3	0.792	1.16052	99.8718	97.0723	3.42256	2.58174
	Rpl6	3	0.791	0.974888	100	98.9859	3.86277	3.16326
	Icosl	3	0.791	0.636302	96.6667	79.3588	1.05745	0.377789
	Wipi1	3	0.791	0.664684	95.7692	80.7	1.11379	0.375386
	Hebp1	3	0.79	1.14351	97.3077	55.7409	2.12505	1.23438
	Actn3	3	0.789	0.874644	93.5897	45.8947	1.58479	0.830822
	Rpl19	3	0.788	0.787233	100	99.4112	4.29984	3.69893
	Acat1	3	0.788	0.717687	89.8718	44.7498	1.24201	0.557075
	Hnf1a	3	0.788	0.894835	92.8205	85.6395	1.4512	0.521169
	Ywhae	3	0.787	0.928449	100	96.0419	2.6255	1.89124
	Pabpc1	3	0.787	1.00524	98.9744	80.1276	2.55526	1.77795
	Anp32e	3	0.787	0.692581	97.9487	84.4128	1.20568	0.489499
	Rps12	3	0.786	1.08724	100	99.0677	3.77247	3.0306
	Syngr2	3	0.785	1.09231	98.5897	75.5316	2.6	1.73971
	Gapdh	3	0.784	1.02341	99.7436	89.4668	3.21362	2.41484
	Trp53	3	0.784	0.806155	98.2051	87.0461	1.50398	0.774483
	Rpl17	3	0.782	0.917044	100	99.264	4.19885	3.54504
	Snrpb	3	0.782	0.937992	98.4615	75.2208	2.20214	1.41279
	Nfkbie	3	0.782	0.680755	97.5641	81.4688	1.207	0.512805
	Rab5c	3	0.782	1.01678	96.0256	63.4446	2.13012	1.15911
	Cct2	3	0.78	0.8086	99.4872	90.072	1.63061	0.92122
	Snrpf	3	0.78	0.865356	99.359	91.9856	1.8238	1.03661
	Rpl27a	3	0.779	0.846655	100	99.4766	4.14519	3.50589
	Atp5g2	3	0.779	0.892805	99.6154	96.598	2.57411	1.86937
	Arhgdib	3	0.779	1.03179	97.8205	58.0635	1.97108	1.19054
	Birc5	3	0.779	0.757423	68.9744	22.2604	1.12907	0.103864
	Mras	3	0.778	0.696745	86.5385	39.7939	1.21143	0.542711
	Fbl	3	0.778	0.720592	90.8974	48.9042	1.31085	0.640406
	Cmtm7	3	0.778	0.862062	94.6154	54.9068	1.66043	0.874795
	Lsm4	3	0.777	0.885941	99.4872	91.1678	1.92678	1.16797
	Gja1	3	0.777	0.693879	96.5385	79.686	1.09713	0.355393
	Rpl28	3	0.776	0.856504	100	99.035	3.58762	2.96179
	Srsf6	3	0.776	0.815273	95.2564	58.7013	1.61655	0.893755
	Rpl21	3	0.775	0.840693	100	99.3294	3.93903	3.33459
	Rps16	3	0.775	0.811919	100	99.4603	4.35957	3.76687
	Atp5b	3	0.775	0.897443	100	91.6258	3.39324	2.7158
	Cfl1	3	0.775	0.921061	99.6154	87.3078	2.86359	2.18138
	Snrpa1	3	0.775	0.610925	85.3846	39.8266	1.02564	0.398735
	Nop56	3	0.775	0.674191	95.2564	82.8263	1.18065	0.444117
	Rplp2	3	0.774	0.837813	100	99.4275	4.123	3.52928
	Rps15	3	0.774	0.835433	100	99.5747	3.98678	3.38514
	Rpl15	3	0.774	0.939821	99.2308	90.9061	3.26834	2.57471
	Rpl29	3	0.774	0.943374	100	98.5116	3.26675	2.5226
	Nucks1	3	0.774	0.777331	97.3077	86.2447	1.41655	0.590374
	Hspa8	3	0.773	0.945434	100	98.6261	4.44595	3.73239
	Rps26	3	0.773	0.892045	100	99.0023	3.73333	3.08564
	Btf3	3	0.772	0.884237	99.8718	97.4648	3.01057	2.36006
	Lpo	3	0.772	0.871459	93.7179	50.2781	1.66542	0.952319
	Bnip3l	3	0.772	1.02028	99.6154	92.7707	2.41551	1.57156
	Dtymk	3	0.771	0.754856	90.7692	51.3085	1.40001	0.679346
	Rrm2	3	0.771	0.681247	67.6923	22.0478	1.0697	0.0768036
	Rnaseh2b	3	0.769	0.682944	97.9487	84.8871	1.26985	0.62134
	Pgam1	3	0.769	0.840168	93.9744	60.7785	1.70271	0.918796
	H2afx	3	0.769	0.792588	80.2564	37.3405	1.40651	0.424239
	Serbp1	3	0.768	0.887973	99.7436	96.0419	2.49024	1.8007
	Snrnp25	3	0.768	0.937673	98.5897	86.1302	1.92845	1.17868
	Rps25	3	0.767	0.829557	100	99.1004	3.54035	2.9242
	Rpl23a	3	0.766	0.904474	100	99.3294	4.50462	3.90298
	Rps23	3	0.766	0.885927	100	99.3621	4.4596	3.84489
	Hnrnpa2b1	3	0.766	0.870917	99.8718	97.1214	2.62466	1.93934
	Lsm2	3	0.766	0.617989	96.4103	83.6605	1.09533	0.449772
	Aire	3	0.765	1.13882	96.6667	90.0229	2.32284	1.4875
	Eif2s1	3	0.765	0.716348	91.6667	54.7269	1.35991	0.669788
	Hspe1	3	0.764	1.04666	99.8718	95.8456	3.13175	2.42414
	Rpl22l1	3	0.764	0.925614	100	96.6961	2.59491	1.79315
	Ube2c	3	0.764	0.844698	89.1026	76.333	1.56454	0.154428
	Slc1a3	3	0.763	0.667589	98.0769	84.6091	1.31089	0.705981
	Tmsb10	3	0.763	1.39473	99.7436	85.476	3.77094	3.00819
	Lsm6	3	0.763	0.685073	98.9744	87.226	1.35587	0.7363
	Cdca8	3	0.763	0.611149	89.6154	76.5947	0.91779	0.0979029
	Rpl24	3	0.761	0.754454	100	99.2476	3.98546	3.44423
	Naca	3	0.761	0.78255	99.7436	94.668	3.32675	2.76588
	Ywhaq	3	0.761	0.89229	98.9744	77.8541	2.39326	1.72132
	Cct7	3	0.761	0.824372	99.4872	92.7053	1.95926	1.27813
	Nono	3	0.76	0.683841	98.7179	90.4154	1.42809	0.818226
	Ifngr2	3	0.759	0.806211	95.3846	59.6991	1.7244	1.03848
	Cyc1	3	0.759	0.828614	97.5641	68.2695	1.86996	1.14967
	Cct4	3	0.758	0.798904	96.9231	65.9797	1.78035	1.09732
	Fezf2	3	0.757	1.11683	97.6923	63.9025	2.53813	1.71984
	Rpl23	3	0.756	0.762254	100	99.2967	3.99271	3.45568
	Rpl9	3	0.756	0.782263	99.8718	96.9251	3.90441	3.33659
	Hagh	3	0.756	1.15317	99.359	79.3916	3.08876	2.37635
	Prdx3	3	0.755	0.726869	98.4615	87.8149	1.53601	0.891459
	Hnrnpc	3	0.755	0.786332	99.4872	91.4949	1.79101	1.12175
	Gusb	3	0.752	0.585021	97.4359	85.1652	1.18441	0.662324
	Hnrnpab	3	0.752	0.781709	98.5897	89.4014	1.67232	0.966164
	Rplp1	3	0.751	0.776274	100	99.4112	4.03674	3.47754
	Eef1b2	3	0.751	0.859925	100	96.0909	2.45372	1.81826
	Tpi1	3	0.751	0.849256	99.1026	91.0043	1.91733	1.13586
	Smc4	3	0.751	0.608133	95.3846	82.2702	1.09711	0.36493
	Ascl1	3	0.749	0.797983	96.2821	84.1838	1.63958	1.02372
	Ing1	3	0.749	0.904023	99.2308	87.0134	1.99647	1.29332
	Rpl10	3	0.748	0.790946	100	97.8083	4.25644	3.69765
	Rpl26	3	0.748	0.785539	100	99.1986	4.23318	3.68791
	Pfn1	3	0.747	0.746475	100	97.4812	4.14157	3.62623
	Snrpd3	3	0.747	0.701533	94.359	60.5168	1.51777	0.920412
	Sypl	3	0.747	0.827992	99.2308	90.4645	1.91751	1.19614
	S100a14	3	0.746	1.25631	99.1026	72.195	3.20884	2.49437
	Ssb	3	0.746	0.701239	99.1026	91.2005	1.59618	1.00189
	Cct3	3	0.746	0.702028	98.9744	89.5486	1.54195	0.933271
	Srsf2	3	0.746	0.716213	97.1795	70.9356	1.51779	0.861441
	Mrpl18	3	0.744	0.724777	94.359	63.2646	1.64536	1.01726
	Cd40	3	0.743	0.702185	90.1282	47.7592	1.46334	0.933199
	Hnrnpf	3	0.743	0.799245	99.359	93.1959	2.09798	1.41543
	Ddx39b	3	0.742	0.657488	98.8462	88.9107	1.42904	0.845383
	Cct8	3	0.742	0.702204	94.4872	62.4632	1.55995	0.921825
	Rpn2	3	0.741	0.731666	93.9744	61.0239	1.6574	1.04817
	Mdk	3	0.74	0.965254	91.6667	52.5679	2.14099	1.44965
	Hdgf	3	0.74	0.668726	92.1795	57.5074	1.44908	0.865072
	Top2a	3	0.74	0.651926	88.5897	76.9382	1.09178	0.162492
	Fkbp4	3	0.738	0.705136	97.9487	88.5509	1.55983	0.953985
	Nhp2	3	0.738	0.613486	97.1795	86.3592	1.29645	0.727298
	Rpl22	3	0.737	0.813277	100	97.3176	2.67441	2.09954
	Tomm20	3	0.736	0.731203	99.7436	93.1796	1.85394	1.24983
	Ppp1cb	3	0.735	0.673562	95.7692	84.789	1.74076	1.17979
	Rps24	3	0.734	0.743682	100	99.3785	4.01014	3.51282
	Bspry	3	0.734	0.742044	93.5897	56.526	1.67964	1.08862
	U2af1	3	0.733	0.691438	96.0256	66.2251	1.66757	1.07895
	Mt2	3	0.732	0.973379	99.4872	87.2097	2.52308	2.0756
	Psme2	3	0.73	0.859074	99.8718	86.5227	2.81262	2.2748
	Mrps7	3	0.73	0.662903	93.7179	59.7972	1.54355	0.947184
	Icam1	3	0.729	0.826863	95.1282	62.2342	1.97439	1.36313
	Ptges3	3	0.729	0.602551	99.359	90.072	1.39635	0.817013
	Vdac3	3	0.728	0.681522	95.8974	66.7321	1.62628	1.0738
	Rpl35a	3	0.727	0.692858	100	99.4275	3.86597	3.39378
	Spr	3	0.727	0.59495	92.8205	57.0167	1.33699	0.827702
	Eif3c	3	0.727	0.681966	99.4872	92.3781	1.75902	1.172
	Cbx1	3	0.725	0.627858	98.7179	89.1887	1.45239	0.928314
	Nhp2l1	3	0.725	0.634659	92.5641	60.386	1.47222	0.891792
	Vdac1	3	0.724	0.649802	99.2308	91.9693	1.6341	1.10546
	Tmsb4x	3	0.722	1.06637	100	99.6565	6.46806	6.04287
	Ifi30	3	0.722	0.752901	94.1026	59.6009	1.87254	1.2693
	Cdc20	3	0.722	0.632479	61.0256	22.3258	1.09113	0.132408
	S100a16	3	0.72	0.988267	98.9744	78.9336	2.98522	2.36176
	Morf4l2	3	0.72	0.691394	98.8462	90.7589	1.71345	1.15274
	Fgf21	3	0.719	1.10262	92.4359	62.0052	3.06288	2.56027
	Rpl27	3	0.719	0.701954	100	98.7897	3.35126	2.87597
	Eef1d	3	0.719	0.693181	98.7179	81.0926	2.16598	1.65775
	Dpy30	3	0.718	0.615531	98.8462	90.9225	1.53962	1.06946
	Snrpe	3	0.718	0.634229	99.7436	93.2123	1.66896	1.14669
	Rpl36	3	0.717	0.685445	100	99.1658	3.53502	3.04125
	Gm13305	3	0.717	1.28457	100	92.7216	3.80689	3.24028
	Actg1	3	0.716	0.843731	100	99.035	4.16789	3.60339
	Fscn1	3	0.716	0.706112	90.7692	72.473	1.58477	1.04352
	Gadd45b	3	0.714	0.622816	88.0769	49.9673	1.51787	1.03097
	Skint10	3	0.714	0.699745	96.1538	78.7537	1.81354	1.32031
	Il11ra1	3	0.714	0.910373	98.2051	72.9473	2.53271	2.01156
	Rpl34	3	0.713	0.661257	100	99.1495	3.66097	3.21924
	Calr	3	0.713	0.866762	99.6154	97.2686	3.36722	2.80075
	Mrfap1	3	0.713	0.712751	99.7436	95.3876	2.17545	1.6993
	Txndc15	3	0.713	0.631497	90.2564	56.9185	1.55439	0.95944
	Cxcl10	3	0.71	0.715038	87.1795	48.0536	2.05515	1.70121
	Ppp1ca	3	0.709	0.677639	97.9487	78.0667	2.05557	1.54381
	Rps20	3	0.708	0.699906	100	99.1822	3.63042	3.21049
	Il4i1	3	0.708	0.934664	95.641	78.999	2.54723	1.8809
	Pkm	3	0.708	0.715008	99.4872	93.9647	2.08937	1.53407
	Tecr	3	0.707	0.599037	94.2308	64.753	1.54697	1.09169
	Rps14	3	0.706	0.602406	100	99.542	4.45063	4.04554
	Rpl18a	3	0.706	0.674988	100	99.6238	4.61305	4.18428
	Manf	3	0.705	0.776956	97.6923	72.5384	2.24851	1.83516
	Rpl39	3	0.704	0.796707	100	99.1658	3.61987	3.09549
	Hint1	3	0.704	0.693743	99.7436	96.1891	2.37292	1.8969
	Marcksl1	3	0.703	0.810098	99.7436	90.9715	3.51239	3.17423
	Snrpd2	3	0.702	0.60449	99.4872	94.1609	1.78852	1.36679
	Stx7	3	0.701	0.653615	99.359	92.9179	1.92076	1.4258
mature mTEC 4	Rplp0	4	0.857	1.38157	100	97.4262	4.99887	3.95679
	Hdc	4	0.849	1.69344	96.8514	64.9016	2.79444	1.19201
	Aire	4	0.839	1.74069	95.466	90.1639	2.88826	1.31412
	H2-DMb2	4	0.837	1.71055	99.3703	84.8852	3.67608	2.42127
	Hagh	4	0.834	1.58077	99.1184	79.377	3.52382	2.26148
	Calcb	4	0.831	1.91569	92.3174	56.6557	3.43308	1.74531
	S100a14	4	0.823	1.75967	99.1184	72.1311	3.7229	2.35371
	Lrrc42	4	0.811	1.61044	97.8589	72.5574	3.41937	2.03897
	Cd74	4	0.808	1.57969	100	99.1311	8.12124	7.17023
	Srgn	4	0.806	2.01376	99.8741	86.1148	5.2452	4.024
	Rpl10	4	0.805	0.991751	100	97.8033	4.44931	3.65592
	Rpl23a	4	0.805	1.0635	100	99.3279	4.68477	3.86281
	Hspa5	4	0.804	1.49727	98.6146	82.541	3.84495	2.61174
	Rogdi	4	0.803	1.08291	88.539	45.7705	1.87911	0.664696
	Hebp1	4	0.802	1.28553	95.8438	55.8361	2.3534	1.17045
	Eef1a1	4	0.798	1.00972	100	99.5246	4.8544	4.04661
	Hspb11	4	0.797	1.13861	99.6222	90.1148	2.29178	1.2103
	Tkt	4	0.791	1.2949	99.3703	88.6885	2.70678	1.44199
	Ing1	4	0.789	1.16933	98.3627	87.0984	2.28159	1.22274
	Actn3	4	0.789	0.997263	88.539	46.4426	1.80095	0.776346
	Hal	4	0.789	1.03228	81.2343	37.5574	1.85391	0.711042
	H2-Aa	4	0.788	1.47981	100	95.4098	6.32143	5.47443
	Rps6	4	0.788	1.01697	100	97.6557	4.60835	3.84897
	Calr	4	0.785	1.1709	100	97.2131	3.64456	2.73891
	Rps12	4	0.784	1.10219	100	99.0656	3.83653	3.01402
	Utf1	4	0.782	1.08512	95.0882	64.5082	2.11015	1.08888
	Rps4x	4	0.781	1.14136	100	98.4426	4.25474	3.46393
	Fgf21	4	0.78	1.86762	91.1839	62.0984	4.10561	2.24471
	Rps5	4	0.779	0.957017	100	99.1311	4.54677	3.846
	Rpl7	4	0.777	0.983872	100	98.6721	3.8995	3.17281
	Rpl10a	4	0.775	0.941914	100	98.7377	4.05019	3.33898
	Ndufc2	4	0.775	1.1103	99.6222	96.4754	3.32015	2.39456
	Manf	4	0.775	1.19839	96.9773	72.5738	2.81968	1.70706
	Rpl4	4	0.773	1.01724	99.8741	98.2131	3.87594	3.13692
	Rps7	4	0.77	0.986848	99.7481	96	4.235	3.5156
	Cd40	4	0.768	0.966965	87.9093	47.9508	1.83111	0.850673
	Rps27a	4	0.767	0.862716	100	99.541	4.67176	4.02302
	Phgdh	4	0.767	1.12176	99.2443	86.541	2.36083	1.406
	Rpl32	4	0.765	0.934818	100	99.3279	4.70931	4.02481
	Arg2	4	0.765	0.869968	81.3602	38.4754	1.55765	0.507637
	Rpl11	4	0.762	0.833871	100	97.4262	4.18946	3.56257
	Cyba	4	0.761	1.46788	99.7481	88.9508	4.32702	3.39855
	Ctss	4	0.759	0.95906	94.5844	59.6066	2.04508	1.23396
	Gadd45b	4	0.759	0.91202	88.2872	49.8525	1.84352	0.961348
	Csn2	4	0.756	1.82836	91.8136	67.1639	4.34925	3.25563
	Rplp2	4	0.755	0.800812	100	99.4262	4.12164	3.52786
	Rps24	4	0.755	0.831937	100	99.377	4.12017	3.49028
	Rps8	4	0.754	0.887333	100	99.4754	4.48509	3.84858
	Mrpl38	4	0.753	0.987913	99.2443	91.1639	2.53938	1.76178
	Pip5k1b	4	0.753	0.686526	77.5819	38.5082	1.24974	0.454738
	Gm43569	4	0.753	0.77975	80.9824	52.8852	1.24883	0.32995
	Ankrd33b	4	0.752	0.861141	82.8715	44.5246	1.77872	0.790409
	Rps19	4	0.749	0.844498	100	99.7377	5.08577	4.46973
	H2-Eb1	4	0.748	1.12035	100	95.9344	5.35311	4.73564
	Hsp90b1	4	0.748	1.09482	99.6222	96.7541	3.62069	2.73761
	Nsmce1	4	0.748	1.18522	94.5844	81.1475	2.8141	1.44289
	Gm14275	4	0.747	0.760044	70.0252	31.3607	1.5641	0.52092
	Nup85	4	0.746	0.978316	86.9018	59.9508	2.17672	1.27828
	Mras	4	0.746	0.676535	79.0932	40.6557	1.26835	0.528678
	Crhbp	4	0.746	1.01817	82.4937	54.8852	1.92448	0.566282
	Pdia3	4	0.745	0.967281	98.4887	83.7705	2.95984	2.15909
	Cnp	4	0.743	0.800717	97.9849	86.3607	1.76627	0.971975
	Cadps	4	0.743	0.890182	86.1461	59.5902	1.84677	0.940098
	Zfand6	4	0.743	0.964235	98.2368	91.8361	2.40429	1.41585
	Rpsa	4	0.742	0.937605	100	98.8197	3.7219	3.04872
	H2-Eb2	4	0.742	0.839084	97.9849	81.9836	1.64011	0.737024
	Fam134b	4	0.742	0.894436	96.9773	84.2131	1.75942	0.721127
	Ftl1	4	0.74	0.934743	100	97.3279	5.20749	4.54367
	Rps26	4	0.74	0.801131	100	99	3.69286	3.09189
	Rpl17	4	0.74	0.820253	100	99.2623	4.14129	3.55467
	Vmo1	4	0.739	0.918902	87.9093	61.9344	2.09375	1.3014
	Rpl36a	4	0.739	0.968408	100	97.7049	3.52298	2.85478
	N4bp2l1	4	0.739	0.840088	86.7758	49.2131	1.79265	0.90371
	Sdf2l1	4	0.738	0.865712	88.2872	55.459	2.00012	1.02834
	H2-Oa	4	0.737	0.99248	97.2292	66.2295	2.45743	1.87201
	S100a3	4	0.736	0.718492	95.7179	80.8197	1.42454	0.702799
	H2-Ab1	4	0.735	1.15589	100	98.5246	6.48796	5.90215
	Icam1	4	0.735	0.869118	94.2065	62.2787	2.04063	1.34782
	Rpl13	4	0.732	0.847445	100	98.4754	4.8714	4.29833
	Tbata	4	0.732	1.43799	85.8942	58.1967	3.4418	2.0716
	Fam89a	4	0.731	0.755697	82.8715	46.7705	1.67858	0.968019
	Arf4	4	0.73	0.810477	95.2141	71.9016	2.1442	1.42714
	Rpl18a	4	0.728	0.745469	100	99.623	4.70842	4.16574
	Gnb4	4	0.728	0.687283	95.9698	84.377	1.53273	0.870604
	Rpl6	4	0.727	0.802893	100	98.9836	3.7567	3.18268
	Cdx1	4	0.727	0.863648	93.8287	66.9508	1.93899	1.14453
	Rpl19	4	0.726	0.65383	100	99.4098	4.20105	3.71596
	Rpl3	4	0.725	0.878907	100	95.1967	4.16026	3.57012
	Gm13391	4	0.725	0.673967	74.5592	37.8361	1.32206	0.525815
	Eef2	4	0.724	0.763048	99.8741	98.2787	3.0452	2.45423
	Ccl19	4	0.724	1.10799	94.9622	75.1639	2.87859	1.92549
	Prdx3	4	0.724	0.666593	97.4811	87.918	1.54551	0.88765
	Rpl31	4	0.723	0.723158	100	99.3443	3.74886	3.17833
	Fas	4	0.723	0.657365	82.9975	45.9016	1.44027	0.700943
	Fscn1	4	0.722	0.860256	88.7909	72.6885	1.85039	0.985622
	Lad1	4	0.719	0.700435	82.7456	49.1967	1.52271	0.843973
	Rps15	4	0.718	0.699423	100	99.5738	3.89938	3.4001
	Rps23	4	0.717	0.758116	100	99.3607	4.37255	3.85989
	Crip3	4	0.717	1.18005	82.1159	57.8361	2.64003	1.20284
	Rpl26	4	0.716	0.72244	100	99.1967	4.22179	3.68855
	Rps9	4	0.716	0.711379	100	97.6066	4.26414	3.76869
	S100g	4	0.715	0.734378	96.7254	82.5902	2.21965	2.01832
	Snrnp25	4	0.715	0.775133	97.1033	86.2951	1.90005	1.18258
	Ly6h	4	0.715	0.727325	70.403	34.2459	1.48852	0.478117
	Rplp1	4	0.714	0.685741	100	99.4098	3.98081	3.48647
	Rps18	4	0.714	0.826929	100	99.1475	4.40522	3.86454
	Eif3f	4	0.714	0.742841	98.3627	84.6885	2.59337	2.01848
	Muc1	4	0.713	0.5926	96.2217	82.6885	1.45091	0.919078
	Rab5c	4	0.713	0.810809	89.7985	64.1803	2.07412	1.1699
	Syngr2	4	0.712	0.825056	97.6071	75.6066	2.42243	1.77603
	Il4i1	4	0.712	1.02896	93.3249	79.2623	2.71742	1.8411
	Hnf1a	4	0.712	0.758829	89.1688	86.0984	1.42138	0.525484
	Rps10	4	0.711	0.731006	99.8741	98.5738	3.26468	2.72432
	Gm13305	4	0.711	1.27699	99.8741	92.7213	3.99098	3.20029
	Rprm	4	0.711	0.610401	65.2393	28.5082	1.16473	0.282881
	Rps3a1	4	0.709	0.691563	100	99.1311	4.1375	3.64876
	Rpl7a	4	0.709	0.741591	100	98.541	3.22398	2.68396
	Fezf2	4	0.709	0.921767	92.1914	64.541	2.5121	1.72323
	Creld2	4	0.709	0.728028	88.665	69.4262	1.69755	0.927927
	Nfkbia	4	0.708	1.005	99.4962	95.3934	4.06541	3.4272
	Blnk	4	0.708	0.61707	82.1159	50.3607	1.39885	0.721256
	Mpc1	4	0.706	0.724933	96.4736	77.6885	2.21646	1.61559
	Rpl27	4	0.705	0.666449	100	98.7869	3.35482	2.87404
	Rps15a	4	0.705	0.795953	99.8741	98.7213	3.74439	3.20201
	Rps11	4	0.704	0.642678	100	99.3607	4.18859	3.7414
	Hspa8	4	0.704	0.768371	99.8741	98.6393	4.37217	3.74556
	Bspry	4	0.704	0.645223	89.9244	56.918	1.63962	1.09467
	Bnip3l	4	0.704	0.762681	99.4962	92.7705	2.2238	1.61034
	Rps3	4	0.703	0.695352	100	98.7377	3.8937	3.43614
	Ubd	4	0.703	1.48153	99.7481	91.4262	5.60013	5.02311
	Bax	4	0.703	0.691269	95.0882	73.1967	2.0456	1.43553
	Gnb2l1	4	0.702	0.729259	100	97.0984	2.60862	2.0605
	Ifi30	4	0.702	0.711351	88.7909	60.2131	1.88483	1.26514
	Lpo	4	0.701	0.627848	86.1461	51.1639	1.55791	0.972171
	Eif3e	4	0.701	0.719777	98.4887	92.7377	2.0389	1.28149
mature mTEC 5	Ubd	5	0.716	1.56119	97.1831	91.8338	5.93304	4.96756
	Csn2	5	0.715	1.81198	81.831	68.6449	4.88598	3.11158
	Malat1	5	0.709	1.16551	99.4366	99.7574	9.27485	7.88736
	H2-Eb1	5	0.705	0.975129	98.169	96.1999	5.51492	4.71581
Mature mTEC 6	Cd52	6	0.84	2.38835	99.2381	93.0869	4.43409	2.34639
	Npc2	6	0.832	1.63216	99.619	92.4196	4.42754	2.89004
	H2-Oa	6	0.784	1.36452	94.9524	65.2806	2.94188	1.67192
	H2-Ab1	6	0.78	1.41756	100	98.46	6.76837	5.78218
	Ubd	6	0.78	2.02908	99.7143	91.0678	6.11842	4.80988
	H2-Aa	6	0.775	1.47994	99.9048	95.2259	6.37636	5.40417
	H2-Eb1	6	0.766	1.2748	99.7143	95.8077	5.59479	4.62524
	Atp6v0e	6	0.752	0.968061	99.1429	95.9274	3.03131	2.18145
	Srgn	6	0.742	1.64248	99.4286	85.5921	5.08799	4.00208
	Alas1	6	0.738	0.955848	88.7619	69.5756	2.09039	0.985972
	B2m	6	0.734	0.728306	100	99.9316	6.89681	6.20813
	Sh3bgrl3	6	0.729	0.94766	98.9524	96.0301	3.23817	2.37956
	Cyba	6	0.728	1.30757	99.1429	88.5866	4.21274	3.3789
	Grap	6	0.727	0.788251	72.8571	37.7823	1.45815	0.534554
	Cystm1	6	0.717	0.977624	90.6667	60.0958	2.49425	1.76322
	Cd74	6	0.714	1.24857	100	99.0931	7.87932	7.18849
	Marc1	6	0.709	0.699813	76.6667	55.6297	1.40515	0.491357
	Resp18	6	0.709	1.20435	90.6667	85.2327	3.1523	0.921482
	Txn1	6	0.708	0.818545	99.8095	98.7851	3.7763	3.03115
	Fabp4	6	0.707	1.52594	94.1905	93.5147	4.50546	3.10069
	Ccl27a	6	0.707	1.28307	87.5238	72.6557	3.42694	1.87945
	S100g	6	0.705	1.07167	94.4762	82.3751	3.30492	1.62563
	Atox1	6	0.702	0.798946	99.7143	98.46	3.52456	2.94849
post-AIRE mTEC 7	AW112010	7	0.875	3.13101	97.5309	85.0098	5.75225	2.8417
	Lypd8	7	0.863	3.47397	93.8272	89.1896	5.43252	1.55964
	Cldn7	7	0.857	1.90339	98.7654	88.8287	3.41596	1.63431
	Prap1	7	0.827	2.73402	91.7695	84.8444	4.53195	0.915648
	Spink1	7	0.816	2.79621	95.4733	89.4151	6.11197	1.94294
	Ahcyl2	7	0.808	1.57584	93.4156	75.1316	3.04714	1.19876
	2200002D01Rik	7	0.808	1.83546	91.358	90.0616	3.25579	1.37573
	Gpx1	7	0.803	1.6658	97.5309	89.0693	4.05204	2.40945
	2210407C18Rik	7	0.803	2.0462	89.3004	66.6817	3.97261	1.14765
	Lgals4	7	0.796	2.2148	83.9506	64.3061	3.76424	0.841951
	Dbi	7	0.795	1.71389	97.9424	94.9181	4.00215	2.24514
	Cdkn2b	7	0.789	1.23633	92.5926	83.4311	2.19856	0.797607
	Reg3g	7	0.789	3.36321	99.5885	98.2258	9.02095	5.28043
	Cldn3	7	0.788	1.42705	95.0617	85.8217	2.74388	1.26077
	Tmbim6	7	0.784	0.975046	97.9424	90.8134	3.20747	2.34114
	Saa1	7	0.781	2.9334	84.7737	66.6516	6.12416	1.89149
	Atp1b1	7	0.78	1.60972	92.1811	82.8447	3.6102	1.90579
	Cst6	7	0.77	1.81342	95.8848	90.3172	3.82054	2.40719
	Aoc1	7	0.769	1.38775	95.0617	80.9502	2.50413	0.711598
	Cdhr5	7	0.769	1.1518	81.4815	64.6519	1.85198	0.416156
	Muc13	7	0.769	1.50727	79.4239	61.4043	2.39129	0.374941
	Rhoc	7	0.767	1.08844	95.0617	87.0696	2.13911	0.948936
	Vamp8	7	0.765	0.969411	98.3539	97.3237	3.25119	2.37679
	Abhd11os	7	0.765	1.1918	82.716	63.6596	2.03431	0.54214
	H2-K1	7	0.764	0.807128	100	99.3685	5.49589	4.80911
	Saa3	7	0.763	2.51222	87.2428	71.7185	6.20867	1.48511
	C3	7	0.762	1.46332	85.5967	51.8869	3.07738	1.45284
	Plgrkt	7	0.759	1.0432	95.8848	91.2344	2.21685	1.03216
	Prdx5	7	0.756	1.02524	91.358	74.5452	2.53404	1.52258
	AA467197	7	0.753	1.5774	86.0082	72.4102	3.42494	1.40012
	Sephs2	7	0.75	1.08647	92.5926	81.1307	2.48957	1.41897
	Gsta1	7	0.75	1.29996	89.7119	76.9358	2.79522	0.354738
	Misp	7	0.748	0.827377	92.1811	83.7769	1.57068	0.574174
	Serpinb1a	7	0.746	1.607	98.3539	95.7751	4.37429	3.48221
	Pigr	7	0.744	1.50929	77.7778	60.9382	2.91635	0.468446
	Hist1h2bc	7	0.74	1.17664	95.0617	92.4222	3.14215	2.19011
	Pglyrp1	7	0.74	1.82539	97.1193	94.6925	5.34061	3.61996
	Dstn	7	0.738	0.963675	99.177	98.6017	3.58057	2.61226
	Cd52	7	0.738	1.60438	96.7078	93.9257	4.11358	2.85772
	Ubd	7	0.737	1.8126	98.3539	92.1666	6.40422	5.02322
	Ckmt1	7	0.737	1.09103	87.2428	60.8179	2.45044	1.24257
	Oit1	7	0.735	1.21981	82.716	67.5688	2.41292	0.903457
	Gpa33	7	0.735	1.01916	76.9547	65.103	1.71493	0.466775
	Cox6b1	7	0.729	0.744268	99.177	98.9325	3.72902	2.97792
	Crip1	7	0.727	1.85586	93.4156	91.8508	5.49656	3.59524
	Gipc2	7	0.727	0.701541	88.4774	80.0932	1.29168	0.437831
	Nos2	7	0.727	0.817182	68.7243	29.379	1.54558	0.333975
	Cycs	7	0.725	0.953925	93.8272	83.2356	2.87876	1.81808
	Dgat2	7	0.724	0.907209	78.1893	65.1331	1.64501	0.507856
	Atox1	7	0.723	0.895471	100	98.6017	3.72127	3.02107
	Gsta4	7	0.723	1.46775	79.4239	64.667	3.08477	1.04762
	Smim24	7	0.723	1.02731	89.3004	80.2887	2.13339	0.446725
	Anxa4	7	0.721	0.948747	94.6502	93.1138	2.4915	1.48704
	Gabarap	7	0.72	0.723981	99.5885	97.8349	2.84471	2.21271
	Mxd1	7	0.72	0.966575	81.893	69.5384	1.88669	0.669661
	Cdkn1a	7	0.719	1.07121	96.2963	90.227	2.48495	1.32901
	Acox1	7	0.718	0.727698	81.4815	66.8621	1.3906	0.427721
	Alas1	7	0.717	1.0076	89.3004	71.8839	2.36951	1.15305
	Rfk	7	0.716	0.743177	90.535	83.6716	1.54533	0.510287
	Slc9a3r1	7	0.715	0.831688	95.4733	89.5204	2.04561	1.06424
	Elf3	7	0.715	0.783156	90.9465	84.3933	1.71293	0.769429
	Apoa4	7	0.714	1.9649	89.7119	89.2046	4.58568	1.28299
	Atp6v0e	7	0.713	0.815618	98.7654	96.3314	3.06714	2.3133
	Rnf128	7	0.712	0.733934	94.2387	84.679	1.51906	0.678623
	Calml4	7	0.71	0.798374	93.4156	85.8367	1.85005	0.879397
	Ebi3	7	0.71	0.827162	76.5432	50.6991	1.64332	0.345398
	Nudt4	7	0.706	0.624868	86.0082	60.5473	1.48774	0.577175
	Tspan13	7	0.706	0.874307	88.0658	83.1755	1.8727	0.721527
	F11r	7	0.705	0.767452	97.5309	92.1065	2.14078	1.40673
	Saa2	7	0.705	0.97054	80.2469	51.7065	2.76593	0.848543
	Ttc36	7	0.705	0.900865	79.4239	65.2533	1.87414	0.681728
	Atp5j2	7	0.703	0.60505	98.3539	98.6017	3.10946	2.47731
	Cox8a	7	0.703	0.642219	100	99.0979	3.81836	3.22507
	Ccl20	7	0.703	1.30971	92.5926	92.5274	4.32156	3.50101
	Tm4sf20	7	0.703	0.886743	60.0823	21.7862	1.85434	0.0966285
	Ubald2	7	0.702	0.71228	86.0082	62.8026	1.76622	0.977296
	Pnp	7	0.701	0.63409	88.8889	81.3412	1.20789	0.409469
Post-AIRE mTEC 8	Ly6d	8	0.898	3.57278	99.2908	92.4587	5.49593	2.27012
	Fxyd3	8	0.865	2.12739	99.2908	90.8206	3.79986	2.01172
	Spink5	8	0.851	2.56171	95.0355	86.6636	4.00433	0.564367
	Perp	8	0.85	1.98114	98.1087	90.4652	3.57806	1.40748
	Gsta4	8	0.839	2.2986	88.8889	63.6378	3.61768	0.714395
	Pdzk1ip1	8	0.833	1.53572	79.1962	24.8339	2.4882	0.294898
	Hspb1	8	0.817	2.09409	94.3262	67.0839	4.21521	2.29822
	Prdx5	8	0.817	1.48602	95.2719	73.8217	3.04807	1.39495
	Oit1	8	0.792	1.43967	86.2884	66.9139	2.49006	0.811732
	Dmkn	8	0.792	2.02887	86.2884	55.5401	4.03642	0.933018
	Sbsn	8	0.785	1.79752	90.3073	79.1686	3.74914	0.44748
	Sfn	8	0.782	1.68884	92.9078	75.8924	4.02621	2.33398
	Dapl1	8	0.782	2.61408	94.5626	81.8112	5.09872	1.54018
	Lypd3	8	0.78	1.15941	69.74	21.6041	1.99863	0.10134
	Tacstd2	8	0.771	1.20326	82.7423	46.5461	2.3181	0.864183
	Atp6v1g1	8	0.764	1.04464	94.3262	83.8665	2.88314	1.80497
	Nupr1	8	0.763	1.68135	83.6879	53.3457	3.66	1.72822
	Calml3	8	0.762	1.31637	89.8345	77.9787	2.55621	0.314327
	Atp1b1	8	0.761	1.35581	94.0898	82.4602	3.15843	1.89774
	Tspan8	8	0.752	1.10479	94.5626	80.683	2.06054	0.708125
	Urah	8	0.736	1.11957	79.669	46.2525	2.46924	0.985893
	Ahnak	8	0.735	0.88347	95.2719	83.2947	1.74811	0.606966
	Cnfn	8	0.729	0.950512	57.9196	20.9705	2.53012	0.222715
	Gsn	8	0.728	1.09933	82.2695	50.425	2.54058	1.49763
	Serpinb2	8	0.727	1.34786	91.0165	85.8445	2.81951	0.892641
	Tmem54	8	0.725	0.68199	64.3026	25.7611	1.1999	0.165274
	Ly6g6e	8	0.725	0.601454	61.2293	22.2995	0.999238	0.0796712
	Krt23	8	0.724	0.916223	64.7754	26.7965	2.04841	0.398308
	Itm2b	8	0.721	0.812166	97.8723	97.682	4.6297	3.9403
	Hebp2	8	0.721	0.591938	61.9385	25.0657	1.01135	0.144394
	H2afj	8	0.719	0.880182	97.6359	96.8011	3.10723	2.25017
	Cebpb	8	0.719	0.940581	79.669	56.7918	2.07181	0.827499
	Sdc1	8	0.719	0.832462	92.435	82.7229	1.69837	0.535336
	Ndufa4	8	0.717	0.962718	93.3806	91.0369	3.69528	2.42297
	Anxa1	8	0.717	1.49929	81.3239	61.4434	3.89954	1.97359
	Orm1	8	0.717	0.908267	64.0662	26.611	2.12427	0.393542
	Cd14	8	0.715	0.744963	60.2837	26.4101	1.5154	0.30541
	Cdkn2a	8	0.714	1.1393	82.0331	68.3202	2.29379	0.747629
	Metrnl	8	0.713	0.785779	65.721	40.8747	1.5651	0.502261
	Cltb	8	0.709	0.78524	94.3262	87.9926	1.80078	0.791327
	Asprv1	8	0.708	1.15596	70.2128	35.4041	3.26072	1.00105
	Gltp	8	0.708	0.912515	76.3593	50.4404	2.02635	0.634801
	Cdkn2b	8	0.704	0.739612	92.6714	83.1711	1.75242	0.798005
	Timp2	8	0.703	0.790643	66.1939	36.5786	1.41021	0.365856
	Cdkn1a	8	0.702	1.06165	90.7801	90.4188	2.50059	1.27648
	Psapl1	8	0.702	0.671113	85.1064	75.4752	1.40088	0.0426517
Post-AIRE mTEC 9	Cd9	9	0.803	1.72661	99.5595	96.6402	4.46301	2.55512
	Igfbp5	9	0.779	1.53464	94.7137	83.1858	2.86841	1.03335
	Dnajc12	9	0.765	1.19138	88.1057	61.3469	2.07024	0.264105
	Car8	9	0.763	1.46597	85.4626	58.5421	2.68203	0.208729
	Ceacam10	9	0.752	1.20103	70.4846	34.3333	2.28431	0.447394
	Calm2	9	0.737	1.09852	100	97.7651	3.87623	3.05299
	Cd164	9	0.737	0.788624	94.7137	79.451	1.74278	0.866257
	Btg1	9	0.715	0.819794	93.3921	84.0258	2.22198	1.42491
	Scg5	9	0.715	0.999257	77.0925	49.6475	2.20914	1.01763
	Hepacam2	9	0.715	0.886592	80.1762	64.7968	1.70798	0.666056
	Clca3b	9	0.714	1.30278	78.8546	58.6771	2.76338	0.148377
	Btg2	9	0.712	0.895962	93.3921	86.1407	2.05928	1.03858
	Cacna2d1	9	0.711	0.871972	76.2115	57.8071	1.54612	0.096096
	Krt7	9	0.709	1.0486	88.5463	68.2166	2.86693	1.86723
	Tspan1	9	0.705	0.916755	92.0705	81.1309	1.95391	0.834378
	Rnase4	9	0.705	0.851997	92.0705	80.411	1.62283	0.448941
	Ypel3	9	0.702	0.622512	80.1762	51.5074	1.39904	0.780662
	Stxbp5l	9	0.702	0.76574	77.0925	56.0972	1.34243	0.0405947
	Cirbp	9	0.701	0.627469	93.8326	90.7305	1.60288	0.929457
Tuft-like mTEC	Gng13	10	0.98	3.71793	99.3562	80.3049	4.38862	0.493566
	Avil	10	0.967	2.8483	98.927	78.0025	3.33479	0.198204
	Lrmp	10	0.961	3.70171	98.0687	77.9091	4.30423	0.303226
	Reep5	10	0.941	2.31437	99.1416	94.0884	3.75235	1.5015
	Espn	10	0.936	2.24125	97.2103	81.8451	2.86565	0.482851
	Ivns1abp	10	0.932	2.11219	98.927	87.6167	2.92917	0.729642
	Ptpn18	10	0.928	2.56139	98.2833	81.8762	3.40999	0.442772
	Mctp1	10	0.922	2.07963	96.5665	78.018	2.56749	0.156687
	Ltc4s	10	0.919	2.24898	97.8541	79.6515	2.84582	0.473795
	Anxa4	10	0.912	2.01915	97.2103	92.8749	3.25496	1.27554
	Ly6g6f	10	0.911	2.08995	98.0687	77.3802	2.7362	0.111032
	Rgs13	10	0.908	2.55512	96.1373	77.458	3.36258	0.132553
	Ethe1	10	0.907	2.1333	94.206	83.463	2.79695	0.465
	Ptpn6	10	0.907	1.90377	95.9227	82.9496	2.55122	0.448297
	Plac8	10	0.906	3.17964	94.8498	80.8494	4.27377	1.04899
	Chil1	10	0.9	2.26713	95.9227	81.4872	3.12223	0.889252
	Aldh2	10	0.897	2.13034	98.7124	84.303	3.02322	0.559352
	Cystm1	10	0.894	2.21134	97.4249	62.3833	3.58433	1.64936
	Calm2	10	0.892	1.92225	99.1416	97.7442	4.54556	2.89403
	1810046K07Rik	10	0.891	1.7961	92.0601	77.1935	2.239	0.109507
	Scand1	10	0.887	1.55327	98.2833	93.3105	2.76024	1.28307
	Fyb	10	0.884	1.85307	93.7768	64.9969	2.56034	0.420184
	Trpm5	10	0.879	1.60539	94.8498	77.4891	2.08928	0.135718
	Ahnak2	10	0.872	1.69069	95.7082	79.4026	2.44434	0.285191
	Alox5	10	0.87	1.56311	93.133	77.8936	2.07072	0.123477
	Gnb3	10	0.866	2.71256	87.3391	61.9477	3.82005	0.275627
	Vav1	10	0.863	1.29717	93.9914	77.2558	1.75632	0.0705143
	Fxyd6	10	0.859	2.04694	91.4163	79.4804	2.851	0.298482
	Rgs2	10	0.856	1.9188	92.2747	80.3671	2.73637	0.347697
	Ociad2	10	0.855	1.55365	93.7768	85.9365	2.28231	0.602235
	Alox5ap	10	0.841	2.25127	91.6309	77.4891	3.24135	0.136627
	Bpgm	10	0.838	1.21734	90.7725	81.0672	1.69097	0.283295
	Atp2a3	10	0.835	1.32162	91.8455	79.8693	1.86098	0.291995
	Pik3r5	10	0.831	1.25452	90.9871	77.3491	1.69637	0.0837886
	Bmx	10	0.829	1.60792	92.7039	77.3024	2.20482	0.0833198
	Plk2	10	0.828	1.61204	90.9871	78.3292	2.28216	0.226288
	Smim10l1	10	0.822	1.53499	92.2747	87.6478	2.54971	0.577039
	Lima1	10	0.817	1.31115	96.9957	89.9347	2.34744	0.906155
	Cd24a	10	0.815	1.77074	96.7811	89.9035	3.41855	1.5376
	Cap1	10	0.814	1.44043	83.9056	44.3528	2.26547	0.491199
	Zfp428	10	0.812	1.17027	88.1974	80.865	1.66921	0.245464
	Cd47	10	0.81	1.33283	96.5665	93.4039	2.75149	1.42498
	Cited2	10	0.809	1.31065	96.5665	87.6478	2.37569	0.615024
	Tmem245	10	0.809	1.09603	87.1245	65.3391	1.6489	0.312365
	Sh2d6	10	0.807	1.62159	90.5579	77.6136	2.39178	0.116838
	Tspan6	10	0.806	1.50856	89.9142	78.1425	2.38344	0.118675
	Ehf	10	0.803	1.10998	92.0601	83.6497	1.73381	0.440179
	Hck	10	0.798	1.53508	87.7682	77.4891	2.23913	0.0949536
	Hepacam2	10	0.795	1.25053	83.0472	64.0168	1.88985	0.577666
	Krt18	10	0.793	1.42925	99.5708	98.491	4.82209	3.66216
	Ccdc28b	10	0.792	1.03748	90.1288	82.2495	1.62506	0.390614
	Camk2d	10	0.791	1.05271	89.2704	80.865	1.59446	0.283516
	Atp1a2	10	0.791	1.41217	89.6996	78.8114	2.25717	0.365888
	Rassf6	10	0.785	1.07798	90.9871	82.8718	1.72375	0.455261
	Hist1h1c	10	0.778	1.27163	90.3433	85.5009	2.38779	0.890899
	Card19	10	0.778	0.965783	77.4678	33.7897	1.44934	0.286598
	Sdha	10	0.776	1.372	94.206	89.888	2.56616	0.733011
	Dclk1	10	0.771	1.3736	89.6996	81.145	2.32827	0.320153
	Eya1	10	0.77	0.900161	88.1974	81.8917	1.38196	0.260032
	Pla2g16	10	0.769	0.958057	96.5665	92.346	2.09767	1.23625
	Sh3bgrl	10	0.769	1.11115	90.5579	87.8811	1.95412	0.615681
	Coprs	10	0.767	1.04142	82.4034	78.9203	1.47487	0.144914
	H2afj	10	0.766	1.00987	98.7124	96.7175	3.0854	2.24518
	Sox9	10	0.765	1.0584	93.3476	86.5588	1.97815	0.643274
	Kirrel3	10	0.765	0.833538	85.1931	77.5202	1.19606	0.0649067
	Mrpl57	10	0.764	0.972597	92.7039	91.2414	2.03286	0.956587
	Stk38	10	0.764	0.942607	89.0558	82.7785	1.54691	0.391406
	Gnat3	10	0.764	1.83753	81.3305	77.0068	2.8564	0.0773069
	Skap2	10	0.763	0.984993	90.7725	85.1276	1.73092	0.47547
	Plcb2	10	0.761	0.987819	79.1845	59.1475	1.50486	0.0897194
	Myo1b	10	0.759	0.964471	89.485	81.4872	1.55264	0.264565
	Cyfip1	10	0.758	0.909191	89.9142	83.8052	1.47786	0.3414
	Smim22	10	0.755	1.00053	95.0644	86.7766	2.00532	1.00214
	Ptgs1	10	0.755	1.16963	84.7639	77.4424	1.76704	0.0870523
	Crip1	10	0.754	1.60226	98.0687	91.4592	4.491	3.65324
	Srp14	10	0.754	0.943374	95.7082	94.944	2.44709	1.43897
	Rab25	10	0.754	0.902967	94.8498	88.5034	1.87731	0.895966
	Cirbp	10	0.754	0.902793	92.7039	90.697	1.84951	0.865033
	Abhd2	10	0.752	0.902669	87.9828	70.1773	1.79215	0.482066
	Bloc1s2	10	0.75	0.705425	76.3948	50.9179	1.31335	0.517199
	Tspan1	10	0.746	1.0976	89.0558	80.9428	1.88371	0.781299
	Limd2	10	0.746	0.947282	85.4077	81.7517	1.53133	0.316277
	Matk	10	0.746	1.08311	81.1159	77.2246	1.62249	0.0717808
	Cox8a	10	0.745	0.726354	98.927	99.1444	3.81206	3.20008
	Tuba1a	10	0.745	1.22847	94.6352	79.9315	3.32048	2.0576
	Ostf1	10	0.745	0.992959	88.412	69.6017	2.32385	1.30004
	Cdh2	10	0.743	0.85275	84.3348	78.7026	1.25837	0.111641
	Hsp90aa1	10	0.74	0.976203	99.5708	97.2309	3.36375	2.64362
	Kctd13	10	0.738	0.826662	78.1116	42.8127	1.43485	0.453929
	Calm1	10	0.736	0.866665	97.4249	97.1842	3.23202	2.48922
	Sepw1	10	0.736	0.855376	96.7811	88.1612	2.97009	2.21353
	Pou2f3	10	0.735	0.781043	84.1202	77.8469	1.11478	0.0979296
	Ero1lb	10	0.733	0.863393	86.0515	83.9452	1.58492	0.585723
	Il10	10	0.733	0.859954	79.6137	77.3024	1.24295	0.0893868
	Snrnp25	10	0.732	1.02848	92.4893	87.1811	2.26733	1.18015
	Svbp	10	0.732	0.895171	88.412	84.6142	1.62595	0.5755
	Hpgds	10	0.732	0.809537	84.7639	79.7138	1.36877	0.293022
	Krt8	10	0.731	0.888198	99.3562	98.9266	4.35551	3.71778
	Hist2h2aa1	10	0.731	0.725275	98.2833	67.2838	1.50439	0.543955
	Elf3	10	0.729	0.873587	87.5536	84.4119	1.73234	0.719649
	Selm	10	0.727	1.20646	84.3348	73.5065	2.61376	1.4323
	4833423E24Rik	10	0.726	0.755867	84.1202	80.336	1.26934	0.335339
	Sh2d7	10	0.726	0.867927	83.691	76.9757	1.29411	0.0358245
	S100a1	10	0.725	0.954037	97.2103	93.2172	2.6807	1.83819
	Cmtm8	10	0.724	0.809904	88.412	84.8631	1.51376	0.505426
	Snx7	10	0.723	0.816982	81.9742	81.6273	1.33651	0.28313
	Slitrk6	10	0.722	0.822232	81.3305	77.1002	1.20525	0.0578163
	Commd1	10	0.721	0.980065	87.7682	89.5769	2.08815	0.749044
	Pygl	10	0.721	0.985444	82.8326	78.9981	1.58511	0.182178
	mt-Co1	10	0.72	0.76556	99.5708	99.5955	5.48175	4.80552
	Spib	10	0.72	0.786237	88.1974	76.509	1.86752	1.12861
	Clmn	10	0.719	0.762063	86.6953	80.7094	1.28694	0.269163
	Msi2	10	0.718	0.758364	89.0558	85.6876	1.42637	0.512309
	Cltb	10	0.717	0.724541	90.5579	88.2234	1.56179	0.81352
	Scp2	10	0.714	0.740711	89.485	75.1711	2.11165	1.42377
	Rps27	10	0.713	0.632306	100	99.6577	4.44909	3.88162
	Gnb2	10	0.713	0.678698	96.3519	95.9863	2.18606	1.54146
	Neat1	10	0.712	0.886107	94.206	85.2054	2.55662	1.86567
	Uqcrh	10	0.711	0.685792	98.0687	98.4443	3.16051	2.56831
	Romo1	10	0.711	0.693829	97.8541	95.9085	2.23898	1.61869
	Macrod2	10	0.711	0.791366	84.9785	85.5632	1.49709	0.523512
	Gnai2	10	0.71	0.723216	93.9914	93.2327	1.95545	1.19223
	Arpc5	10	0.706	0.681104	93.5622	94.0417	2.1701	1.52119
	Eif5b	10	0.706	0.655544	94.6352	92.7038	1.80654	1.13451
	Ndufv3	10	0.704	0.656371	94.6352	94.3839	2.01971	1.39737
	2700029M09Rik	10	0.704	0.697223	86.2661	86.6055	1.41793	0.589355
	Zfhx3	10	0.704	0.613946	86.6953	82.794	1.15429	0.298316
	Bcl2l14	10	0.704	0.802246	86.2661	82.7162	1.47543	0.450003
	Cox6c	10	0.703	0.614384	98.0687	98.8488	3.57492	3.0063
	Uqcr10	10	0.703	0.665916	99.1416	97.5109	2.87944	2.33159
	Ier2	10	0.703	0.925672	80.9013	61.4499	2.52055	1.4506
	Pink1	10	0.703	0.627114	83.0472	81.0361	1.06174	0.246699
	Gabarapl2	10	0.702	0.689221	93.7768	93.7306	2.04074	1.35985
	Rnasel	10	0.702	0.775513	85.1931	80.9116	1.36309	0.331168
Unknown mTEC	Cd3g	11	0.893	1.04726	98.6486	45.9531	2.46762	0.124754
	Ptprcap	11	0.891	0.73698	100	80.5132	1.47521	0.0258459
	Lat	11	0.883	0.787696	95.9459	26.393	1.51602	0.0515031
	Cd3d	11	0.88	0.706551	95.9459	26.305	1.3478	0.0714233
	Lck	11	0.87	0.806688	95.9459	46.4223	1.60882	0.0817349
	Rpl13	11	0.837	1.21234	100	98.6364	5.36184	4.36177
	Rpl13a	11	0.836	1.03267	100	99.7214	4.93171	4.07189
	Rps4x	11	0.832	1.28258	100	98.607	4.45893	3.56721
	Rps18	11	0.83	1.23598	100	99.2375	4.92455	3.92273
	Id3	11	0.827	1.86306	86.4865	49.8387	3.19956	1.13004
	Rpl9	11	0.826	1.0634	98.6486	97.2434	4.36775	3.39849
	Rps14	11	0.824	1.00433	100	99.5894	4.95292	4.08479
	Thy1	11	0.824	0.65301	93.2432	31.129	1.33991	0.185557
	Myl12a	11	0.81	1.1529	94.5946	84.8974	2.86182	1.82432
	Rps5	11	0.805	1.02173	100	99.2229	4.76217	3.93438
	Rps3	11	0.804	0.983075	100	98.871	4.28528	3.48543
	Rpl17	11	0.803	1.00165	100	99.3402	4.4333	3.62411
	Rpl3	11	0.802	1.1517	100	95.7038	4.52829	3.6386
	Rps3a1	11	0.797	0.933636	100	99.2229	4.4448	3.70389
	Ctsl	11	0.796	1.77593	97.2973	90.1613	3.34665	2.03516
	Dcn	11	0.793	2.52837	70.2703	34.2962	4.14316	0.920313
	Cxcl12	11	0.793	1.64661	68.9189	27.0528	2.4091	0.273496
	Rpl18a	11	0.791	0.931835	100	99.6628	4.97169	4.22931
	Rps2	11	0.791	1.11367	100	96.0411	4.29648	3.48348
	Rplp1	11	0.783	0.899128	100	99.4721	4.30357	3.5421
	Rpl7	11	0.782	0.983246	100	98.8123	4.00723	3.26737
	Rps15a	11	0.781	1.03778	100	98.8416	4.06412	3.26449
	Sparc	11	0.781	1.70057	70.2703	33.915	2.81437	0.77969
	Rps13	11	0.779	0.921458	100	99.0909	3.7576	3.0501
	Rpl8	11	0.776	0.90081	100	99.0616	4.01643	3.24794
	Rps6	11	0.776	0.98177	100	97.9032	4.69667	3.94924
	S100a10	11	0.776	1.31924	89.1892	65.7771	2.79833	1.75853
	Rpl6	11	0.775	0.903738	100	99.0909	4.00672	3.25105
	Hmgn1	11	0.771	1.10727	97.2973	91.9501	2.48238	1.55638
	Rpl4	11	0.77	0.943299	100	98.3871	3.95569	3.234
	Bcam	11	0.769	1.30631	67.5676	31.9648	1.98657	0.334041
	Rnase4	11	0.768	1.44427	93.2432	80.6598	2.31398	0.467769
	Rpl14	11	0.763	0.911207	100	95.9677	4.14509	3.48391
	Apoe	11	0.759	2.64105	75.6757	52.9912	5.25236	2.94254
	Pltp	11	0.759	1.26392	68.9189	37.3607	2.05048	0.536776
	Rps10	11	0.758	0.875536	100	98.7097	3.49754	2.7881
	Oat	11	0.758	1.58412	72.973	50.2639	2.81866	0.792654
	Rpl37a	11	0.757	0.73898	100	99.6334	4.69971	3.95795
	Ucp2	11	0.757	1.04448	89.1892	87.8592	1.93647	0.815705
	Sec62	11	0.756	0.932725	97.2973	93.607	2.20242	1.30428
	Igfbp4	11	0.756	1.47369	68.9189	36.6422	2.59804	0.712386
	Ackr4	11	0.755	1.40503	87.8378	77.478	2.1214	0.105494
	Eef1g	11	0.754	1.00422	98.6486	96.3783	3.14511	2.25181
	Rpl21	11	0.752	0.803297	100	99.3988	4.03598	3.40872
	Rps27	11	0.752	0.746178	100	99.6774	4.5893	3.91874
	Myl9	11	0.752	1.55722	63.5135	27.3607	2.47085	0.352871
	Rplp0	11	0.75	0.991075	100	97.6979	4.81587	4.11317
	Rpl35a	11	0.749	0.751737	100	99.4868	4.05165	3.44761
	Rpl32	11	0.748	0.871245	100	99.3988	4.75597	4.11366
	Rpl18	11	0.748	0.777336	100	99.1642	3.78609	3.13995
	Gas6	11	0.747	1.45367	95.9459	89.3842	2.91184	1.20578
	Kazald1	11	0.747	1.05928	89.1892	78.6364	1.63723	0.231002
	Rps9	11	0.746	0.775565	100	97.8592	4.39151	3.82783
	Rpl34	11	0.746	0.78513	100	99.2375	3.94841	3.26725
	Nrtn	11	0.746	0.997833	66.2162	34.1349	1.64966	0.405313
	Rps17	11	0.744	0.830589	100	99.2229	3.77542	3.18462
	Rpl12	11	0.744	0.9681	100	97.0088	3.02834	2.26549
	Defb1	11	0.744	0.923965	85.1351	78.1085	1.45657	0.213206
	Rps7	11	0.737	0.866113	98.6486	96.4076	4.28732	3.60996
	Rgs10	11	0.736	1.03106	68.9189	28.7097	1.59851	0.203441
	Rps8	11	0.734	0.780121	100	99.5308	4.52564	3.93001
	Cd200	11	0.734	0.799851	95.9459	84.1202	1.35755	0.418956
	Eef1a1	11	0.733	0.773486	100	99.5748	4.71006	4.15903
	Rpl36a	11	0.729	0.899698	100	97.9472	3.57767	2.94092
	Mgp	11	0.728	1.57742	90.5405	80.2493	3.07775	1.14618
	Nfib	11	0.728	0.838259	85.1351	81.1144	1.358	0.312501
	Anxa2	11	0.727	1.19235	89.1892	66.6276	2.95471	2.03621
	Rps15	11	0.726	0.671863	100	99.6188	3.9972	3.46026
	Rps19	11	0.726	0.779239	100	99.7654	5.19182	4.54692
	Laptm4a	11	0.725	1.02121	98.6486	95.4545	2.93061	1.7759
	Rpl26	11	0.724	0.706692	100	99.2815	4.30224	3.75386
	Prelp	11	0.724	1.06509	83.7838	75.9677	1.55401	0.0642736
	Rps23	11	0.723	0.703068	100	99.4282	4.46681	3.92201
	Rpl28	11	0.723	0.731286	100	99.1349	3.56314	3.04108
	Ubc	11	0.723	0.850424	100	98.5484	3.40504	2.69046
	Rbp1	11	0.723	1.19896	67.5676	38.3724	2.15528	0.759163
	Mgll	11	0.722	1.02595	86.4865	78.3578	1.59034	0.275022
	Rpl23	11	0.721	0.643518	100	99.3695	4.15002	3.51901
	Rps16	11	0.719	0.629678	100	99.5161	4.3341	3.84121
	Wls	11	0.719	0.871923	90.5405	84.8387	1.63148	0.628202
	Rps28	11	0.718	0.691144	98.6486	99.0176	3.6756	3.08973
	Trim29	11	0.717	0.807201	90.5405	83.7537	1.45634	0.562327
	Rps25	11	0.716	0.693876	100	99.1935	3.50821	3.00215
	Txnip	11	0.715	1.32344	87.8378	83.4604	2.46179	0.729453
	Fmod	11	0.715	1.02117	82.4324	75.7771	1.51052	0.0401268
	Rpl15	11	0.714	0.727693	95.9459	91.8035	3.22353	2.66481
	Rpl30	11	0.714	0.704439	100	98.5484	2.93465	2.34664
	Rpl37	11	0.713	0.646307	100	99.2962	4.51083	3.92677
	Arhgdib	11	0.713	0.920666	87.8378	62.2874	2.1467	1.2907
	Tuba1b	11	0.713	1.06951	85.1351	70.4399	2.91576	1.68794
	Rpl23a	11	0.712	0.791101	100	99.3988	4.5896	3.97689
	Hmgb1	11	0.712	0.973718	100	97.6979	3.46316	2.54818
	Cox7a2l	11	0.711	0.710209	94.5946	95.3959	2.37186	1.69843
	Hsd17b10	11	0.71	0.799905	75.6757	49.7654	1.50818	0.615759
	Myl6	11	0.709	0.762533	98.6486	98.915	3.59964	2.85099
	Aldh2	11	0.709	0.63562	91.8919	85.2053	1.41018	0.93777
	Cd81	11	0.709	0.970078	90.5405	76.2463	2.24314	1.50152
	Cnn2	11	0.708	0.962489	70.2703	45.4545	1.88075	0.640744
	Hnrnpa1	11	0.706	0.807866	94.5946	92.478	3.05616	1.44381
	Serpinh1	11	0.705	1.01022	66.2162	45.9238	1.97115	0.79838
	Rpsa	11	0.704	0.784311	100	98.9443	3.67545	3.13729
	Gpm6b	11	0.704	0.899473	78.3784	76.1584	1.35925	0.068907
	Atp1a1	11	0.702	0.804073	93.2432	89.7067	1.9269	1.16481
	Rtp4	11	0.702	0.873861	68.9189	43.6804	1.72701	0.808695
	Rps21	11	0.701	0.670024	100	98.4164	2.92584	2.39196
Fibroblast-like TEC 12	Sparc	12	0.988	3.66409	100	34.0277	4.18378	0.7694
	Igfbp7	12	0.983	4.3884	96.5517	28.3176	5.45831	0.271482
	Rarres2	12	0.966	2.43347	100	47.8951	2.90858	0.191762
	Lgals1	12	0.952	3.28684	100	84.6613	4.35537	1.22342
	Serping1	12	0.947	2.65544	96.5517	49.0605	3.42846	0.19616
	Gsn	12	0.931	3.51668	96.5517	52.1923	5.23697	1.51647
	Dcn	12	0.915	4.08947	86.2069	34.4647	5.39773	0.920288
	Cd302	12	0.914	1.64978	89.6552	22.3452	2.28033	0.0599947
	Serpinh1	12	0.913	2.37613	100	45.9141	3.43741	0.785966
	Postn	12	0.912	1.79507	93.1034	46.3802	2.61469	0.0402271
	Lhfp	12	0.903	1.52523	89.6552	21.1216	1.95056	0.0288199
	Rcn3	12	0.891	1.43675	89.6552	27.0794	2.10679	0.195734
	Tspan4	12	0.891	1.22378	82.7586	22.2578	1.59136	0.0507406
	Nbl1	12	0.891	2.01549	93.1034	48.7254	2.66121	0.121432
	Dpt	12	0.891	2.32558	100	80.3059	2.82381	0.00819716
	Bgn	12	0.884	3.09705	89.6552	56.839	4.08231	0.0976641
	Serpinf1	12	0.882	1.62398	100	75.8485	2.28055	0.0795733
	C1s1	12	0.879	1.27114	89.6552	28.2156	1.92098	0.264665
	Serpine2	12	0.874	2.89424	89.6552	28.0554	4.60074	0.275996
	Mgp	12	0.873	2.2544	100	80.2768	3.91603	1.15445
	Cd81	12	0.87	1.86461	100	76.3001	2.93742	1.50157
	Enpp2	12	0.87	1.78748	82.7586	24.2389	2.86982	0.189737
	Mxra8	12	0.869	0.775279	82.7586	20.4661	1.27177	0.0175393
	Emp3	12	0.861	1.60868	86.2069	26.3219	2.28227	0.177839
	Cpe	12	0.859	1.33727	79.3103	22.724	2.08701	0.139752
	Il34	12	0.858	1.23383	86.2069	21.3984	1.85726	0.0331059
	Gng11	12	0.856	1.2649	75.8621	22.2578	1.76559	0.129943
	Laptm4a	12	0.852	1.58211	100	95.4698	3.30932	1.7834
	Des	12	0.851	1.38982	82.7586	28.1865	2.19021	0.278003
	Mfge8	12	0.85	1.95766	100	84.4137	3.25908	0.743821
	Col1a1	12	0.849	2.23407	100	80.8449	3.07706	0.0935731
	Ndufa4l2	12	0.844	1.06047	86.2069	46.3948	1.88399	0.0690111
	G0s2	12	0.843	0.888935	100	77.4363	1.60871	0.266718
	Cfh	12	0.843	0.783785	96.5517	75.1639	1.31826	0.0176939
	Col6a2	12	0.841	1.36575	82.7586	32.1486	2.0629	0.538994
	Ptn	12	0.836	1.966	100	78.5142	3.49734	0.29646
	Gpx8	12	0.833	0.977477	75.8621	27.1522	1.37182	0.180413
	Efemp2	12	0.833	0.709098	75.8621	23.2484	1.04652	0.0798938
	Prelp	12	0.832	0.914011	100	75.9505	1.33849	0.0836197
	Igfbp4	12	0.828	1.42891	86.2069	36.7808	2.43063	0.740074
	Ifitm1	12	0.828	1.88126	86.2069	52.1194	3.11009	0.928294
	Col3a1	12	0.826	2.85219	82.7586	80.7283	3.49563	0.0338143
	Ifitm2	12	0.825	1.55754	100	85.9723	3.65199	2.43914
	Cpxm1	12	0.825	1.04887	100	77.1304	1.61679	0.159863
	Sparcl1	12	0.824	2.29707	62.069	26.2637	3.39654	0.0704043
	Ltbp4	12	0.819	1.12449	100	77.276	1.63238	0.125747
	Prrx1	12	0.817	0.637361	100	75.4698	1.20081	0.0363525
	Rrbp1	12	0.816	1.32914	100	80.3787	2.53536	1.03055
	Fcgrt	12	0.816	0.942428	96.5517	78.1209	1.37218	0.235261
	Ctsk	12	0.816	0.929574	68.9655	21.311	1.50064	0.0949883
	Sepp1	12	0.814	1.15713	100	79.4902	1.84966	0.500192
	Crip2	12	0.813	1.39799	96.5517	64.1078	2.65191	1.43334
	Cygb	12	0.811	1.10121	82.7586	28.1865	1.66494	0.203301
	Clec3b	12	0.808	2.08897	65.5172	27.4581	2.97345	0.09938
	Rbp1	12	0.807	1.20466	82.7586	38.4996	1.91865	0.776913
	Vim	12	0.807	1.59416	100	85.4479	3.45679	1.19399
	Tshz2	12	0.807	1.16351	89.6552	58.2957	1.77366	0.15449
	Fth1	12	0.806	1.09676	100	98.1063	5.00802	4.17265
	Cald1	12	0.806	1.54895	100	87.5892	2.71342	1.21159
	Fstl1	12	0.803	1.55783	100	80.5098	2.6406	0.297437
	C1ra	12	0.802	0.649018	75.8621	25.579	1.27167	0.136987
	Ccl11	12	0.801	1.08698	86.2069	32.2651	2.29779	1.46501
	Klf2	12	0.801	1.57765	82.7586	47.9243	2.52115	0.873918
	Aebp1	12	0.799	1.51844	100	76.0816	2.18726	0.0811231
	Ecm1	12	0.798	0.984397	89.6552	83.2047	1.43679	0.354935
	Capns1	12	0.797	1.2595	100	93.0517	2.58141	1.20918
	Prkcdbp	12	0.796	1.10297	86.2069	44.1806	1.92569	0.774898
	Ppic	12	0.795	1.14289	79.3103	33.8529	2.0641	0.275402
	Fbln1	12	0.793	0.747898	100	78.4268	1.53852	0.175311
	Myadm	12	0.791	0.956484	89.6552	81.7917	1.33744	0.104127
	Fxyd1	12	0.791	1.16768	75.8621	45.8995	1.83876	0.0483441
	Ccdc80	12	0.789	0.779956	100	78.1646	1.18653	0.245391
	Ebf1	12	0.789	1.1274	89.6552	62.3889	1.70598	0.256546
	Pmp22	12	0.789	0.726763	100	75.8339	1.33518	0.0593555
	Pten	12	0.787	0.638866	100	80.8157	1.18679	0.344607
	Cxcl12	12	0.787	0.841585	75.8621	27.2979	2.42657	0.304923
	Entpd2	12	0.787	0.59934	72.4138	25.0546	1.269	0.119832
	Lpl	12	0.787	1.20152	82.7586	60.2476	1.8447	0.357158
	Tppp3	12	0.786	1.14339	75.8621	35.3241	2.01448	0.926843
	Ahnak	12	0.786	1.06378	100	83.9621	1.89841	0.702103
	Id3	12	0.784	1.26777	82.7586	50.0947	2.27223	1.1718
	Col6a1	12	0.779	1.06562	75.8621	35.8776	1.86754	0.676238
	Tgfb1i1	12	0.779	0.598139	68.9655	26.9046	0.9489	0.191863
	Sdc2	12	0.779	0.635984	75.8621	31.3328	1.18878	0.237518
	Oaz2	12	0.779	0.924844	100	84.0787	1.47908	0.431779
	Ms4a4d	12	0.779	0.635839	75.8621	45.0983	1.04896	0.00577393
	Gstt1	12	0.778	0.999576	96.5517	79.0386	1.5408	0.410003
	Xbp1	12	0.777	0.852534	86.2069	47.3416	1.57184	0.64524
	Mgst1	12	0.776	0.773681	82.7586	38.4268	1.43353	0.636271
	Sept4	12	0.775	0.898946	72.4138	21.9956	1.38706	0.0629651
	Apod	12	0.772	1.008	79.3103	24.8507	2.25736	0.385695
	Tcf4	12	0.771	0.795475	100	84.3263	1.48046	0.469333
	Oaz1	12	0.769	0.838548	100	94.4647	3.53089	2.78544
	Mmp2	12	0.769	0.67421	62.069	23.7436	1.18438	0.104013
	Col1a2	12	0.769	2.28912	82.7586	81.0197	3.23357	0.0410401
	Cd9	12	0.767	1.25072	100	96.7225	3.73745	2.67369
	Ifngr1	12	0.764	0.893091	82.7586	44.807	1.74007	0.578164
	Rnase4	12	0.763	0.742294	100	80.7138	1.38104	0.502332
	Eva1b	12	0.763	0.5874	100	77.6693	1.01145	0.181846
	Apoe	12	0.76	2.03526	86.2069	53.0954	4.72542	2.98848
	Meg3	12	0.76	1.1418	79.3103	46.8463	1.83089	0.286298
	Cd47	12	0.755	0.958897	100	93.5907	2.38476	1.56034
	Nucb2	12	0.752	0.803846	100	80.1457	1.44372	0.281683
	Kdelr3	12	0.751	0.924327	68.9655	21.8208	1.25095	0.0380946
	Ndn	12	0.75	0.778542	100	76.5331	1.2099	0.109
	Ddah2	12	0.749	0.626443	100	79.9709	1.04897	0.280282
	Scoc	12	0.749	0.668796	100	82.7385	1.15529	0.3422
	Lum	12	0.748	1.85952	75.8621	45.9723	2.97347	0.0453012
	Arf4	12	0.747	0.86724	86.2069	74.5375	2.31803	1.5259
	S100a6	12	0.747	1.472	89.6552	73.0517	3.73118	2.82222
	Snhg18	12	0.747	0.919966	100	77.6402	1.31672	0.188557
	Ppib	12	0.743	0.781268	93.1034	84.909	2.5196	1.81545
	Loxl1	12	0.743	0.948198	96.5517	80.5535	1.32229	0.0249758
	Sod3	12	0.743	1.31795	79.3103	80.8594	1.90251	0.0303535
	Crip1	12	0.742	1.40538	100	91.8718	4.20029	3.72568
	Gpm6b	12	0.742	1.03983	100	76.0816	1.60571	0.0797625
	Aldh2	12	0.741	0.615493	100	85.2149	1.48338	0.940991
	Rbms3	12	0.741	0.722801	100	78.7181	1.13673	0.189798
	Sepw1	12	0.74	0.882675	96.5517	88.7109	3.156	2.27414
	Lamb1	12	0.74	0.850942	96.5517	79.9563	1.58588	0.303085
	Prss23	12	0.74	1.06586	96.5517	75.5135	1.61508	0.0477405
	Txndc12	12	0.739	0.678016	62.069	35.1056	1.12945	0.286022
	Fbn1	12	0.739	0.602644	100	77.043	1.01237	0.105749
	Gnas	12	0.738	0.902432	96.5517	77.5091	2.34059	1.49793
	C3	12	0.735	1.29616	82.7586	52.9497	3.14623	1.54275
	BC028528	12	0.734	0.670627	75.8621	58.2229	1.00421	0.0996788
	Sntb2	12	0.732	0.637972	72.4138	26.0306	1.05622	0.156448
	Emp1	12	0.731	0.912068	82.7586	80.7429	1.45152	0.0681164
	Plpp3	12	0.726	0.604723	100	82.4181	1.15008	0.464451
	Tmem5	12	0.725	0.745093	62.069	39.1551	1.30105	0.356362
	Nedd4	12	0.724	0.827633	100	91.2017	1.89565	1.09594
	P4hb	12	0.723	0.690965	100	88.1282	1.54444	0.789157
	Fn1	12	0.723	0.722269	100	77.8441	1.39561	0.263962
	Sept8	12	0.723	0.600831	96.5517	79.4465	0.991337	0.18923
	Tprgl	12	0.722	0.634833	86.2069	56.1544	1.54554	0.759486
	Gas1	12	0.722	0.602347	72.4138	28.9294	1.18658	0.339731
	Ogn	12	0.722	1.02636	82.7586	80.8012	1.6154	0.0326502
	Nid1	12	0.72	0.896857	82.7586	81.0197	1.48626	0.0834789
	Cd34	12	0.72	1.40289	72.4138	46.3219	2.171	0.0831753
	Dhrs7	12	0.719	0.598158	72.4138	42.0393	1.19455	0.420309
	Klf3	12	0.718	0.780156	82.7586	66.3802	1.48847	0.441959
	Rabac1	12	0.714	0.652228	93.1034	81.2673	2.12211	1.59645
	Mrfap1	12	0.714	0.751294	100	95.8631	2.41977	1.75823
	Jun	12	0.713	1.1462	100	87.2105	3.4641	2.41925
	Npdc1	12	0.713	0.830606	100	87.0357	1.65889	0.655744
	Rhoa	12	0.712	0.761457	100	96.2564	2.55745	1.68278
	Heg1	12	0.711	0.751667	82.7586	56.4312	1.34557	0.0438871
	Rexo2	12	0.709	0.645866	82.7586	54.2753	1.49043	0.717422
	Ifnar2	12	0.709	0.604053	68.9655	40.0874	1.22232	0.374066
	Degs1	12	0.709	0.64734	96.5517	80.7138	1.14976	0.32029
	Zbtb20	12	0.709	1.00701	100	84.7779	1.98832	0.594452
	Myl12a	12	0.707	0.691549	93.1034	84.9672	2.41665	1.83754
	Arpc1b	12	0.707	0.812299	100	93.547	2.42474	1.65184
	Mylk	12	0.707	0.813827	100	76.2272	1.45363	0.099095
	Arglu1	12	0.706	0.689945	96.5517	74.2462	1.49574	0.622232
	Pam	12	0.706	1.06508	86.2069	71.9883	2.2518	0.633039
	Cyb5a	12	0.703	0.850383	100	93.343	2.56023	1.50264
	Il33	12	0.703	0.861619	68.9655	56.4894	1.51668	0.0782437
	Sept7	12	0.702	0.818037	96.5517	89.7742	2.00985	0.931681
	Rbpms	12	0.702	0.682372	75.8621	63.9476	1.34441	0.534841
Possibly ciliated	Dynlrb2	13	0.973	2.90276	96.5812	46.466	3.28785	0.0228316
	Fam183b	13	0.969	3.04731	96.5812	47.794	3.50988	0.180199
	Tppp3	13	0.967	3.73695	97.4359	34.4253	4.67966	0.585572
	Elof1	13	0.962	2.39904	96.5812	57.7394	3.16053	0.765003
	Chchd10	13	0.952	2.5923	97.4359	59.8642	3.62814	1.12651
	Riiad1	13	0.948	2.07172	93.1624	26.3096	2.53679	0.225379
	Nudc	13	0.946	2.18405	95.7265	68.098	3.27519	1.07114
	1110017D15Rik	13	0.946	2.43424	94.0171	46.9972	2.87347	0.0586147
	Tubb4b	13	0.927	2.43319	99.1453	88.5643	3.5665	1.12252
	1700016K19Rik	13	0.922	2.24003	89.7436	23.1518	2.69297	0.0508154
	4933434E20Rik	13	0.921	2.13649	100	84.8458	2.86849	0.372336
	Dynll1	13	0.919	1.82752	99.1453	92.6959	4.52162	2.93275
	Hsp90aa1	13	0.917	2.45069	100	97.344	5.06982	2.59817
	Crip2	13	0.916	2.06392	99.1453	63.6417	3.16141	1.38306
	Tmem107	13	0.912	2.14207	90.5983	38.7782	2.80404	0.352718
	Cfap126	13	0.909	1.70162	84.6154	23.0338	2.06928	0.0544721
	Foxj1	13	0.904	1.67784	85.4701	31.1347	2.11705	0.13814
	Nme5	13	0.895	1.54415	85.4701	23.4912	1.83537	0.0695513
	Mlf1	13	0.894	1.83314	86.3248	26.1178	2.22919	0.145839
	Rsph1	13	0.885	1.82817	84.6154	24.3618	2.28422	0.0957304
	Meig1	13	0.88	1.95291	83.7607	46.3479	2.37565	0.0224735
	Rsph9	13	0.878	1.35914	81.1966	25.1291	1.69405	0.0876503
	1700088E04Rik	13	0.877	1.19185	80.3419	24.5979	1.56524	0.0875363
	Lgals3bp	13	0.871	1.68953	100	88.3577	2.75529	1.01285
	Vpreb3	13	0.871	1.92856	83.7607	47.2185	2.52605	0.0579501
	Pifo	13	0.868	1.47155	76.0684	24.8045	1.86323	0.0692533
	1110004E09Rik	13	0.867	1.47425	82.906	39.6931	2.04403	0.376185
	Ccdc153	13	0.867	2.14397	81.1966	21.4844	2.80552	0.0239635
	1700007K13Rik	13	0.866	1.46831	82.0513	22.5616	1.84811	0.0558191
	Tmem212	13	0.856	2.01793	82.0513	45.6692	2.72733	0.00293274
	Lrrc23	13	0.853	1.73425	82.0513	47.4989	2.38675	0.0549833
	Cfap45	13	0.852	1.12152	74.359	22.1042	1.45467	0.0543503
	Plet1	13	0.85	1.59222	96.5812	78.6779	2.415	0.454913
	Crip1	13	0.848	2.82222	100	91.7663	6.0299	3.62665
	Dpcd	13	0.844	1.24709	84.6154	49.609	1.89492	0.570823
	Tm4sf1	13	0.844	1.60607	80.3419	22.2812	2.22274	0.171346
	Cd24a	13	0.84	1.85003	98.2906	90.2317	3.32558	1.72935
	Tuba1a	13	0.839	1.57601	96.5812	80.6552	3.44606	2.15294
	Odf3b	13	0.825	1.11771	77.7778	46.0233	1.44253	0.0148996
	Spa17	13	0.822	1.0607	97.4359	79.8731	1.51567	0.228003
	Prr29	13	0.822	1.10862	75.2137	27.2835	1.63764	0.15043
	Gng5	13	0.82	1.19164	100	97.3292	3.05101	1.99102
	Mt1	13	0.82	1.91783	99.1453	88.5643	3.85761	2.25142
	Bphl	13	0.816	1.09891	78.6325	40.9031	1.64271	0.376313
	Hsph1	13	0.814	0.965285	94.0171	67.6405	1.55942	0.526776
	Tekt1	13	0.813	1.26579	76.0684	46.0676	1.58848	0.0163341
	Swi5	13	0.811	1.31645	94.0171	83.2964	3.06951	1.64529
	Fam216a	13	0.81	1.09781	72.6496	34.5581	1.59431	0.226242
	Capsl	13	0.809	1.12932	98.2906	82.2783	1.83642	0.57728
	Ccdc34	13	0.809	1.30719	97.4359	83.5768	2.10539	0.463376
	Mapk15	13	0.809	0.783876	69.2308	23.4174	1.09498	0.0911888
	Nudt4	13	0.808	1.53421	83.7607	61.0595	2.47331	0.554712
	Calm3	13	0.807	1.14755	99.1453	91.7515	2.33783	1.14788
	Gm867	13	0.806	1.67324	75.2137	45.5659	2.34666	-0.000490704
	Fth1	13	0.802	1.28323	100	98.0817	5.34594	4.14599
	Tagln2	13	0.802	1.38636	99.1453	91.6187	2.79253	1.51584
	2610028H24Rik	13	0.801	1.31151	74.359	45.6839	1.80967	0.00638763
	Bst2	13	0.8	1.85103	94.8718	70.5327	3.80198	1.77832
	Cetn4	13	0.8	0.91301	98.2906	76.5826	1.31981	0.0799946
	Ift43	13	0.795	1.02024	70.9402	35.8271	1.53605	0.327114
	Hp	13	0.794	1.33848	72.6496	28.095	1.98565	0.338323
	Cyfip2	13	0.793	0.705031	95.7265	77.586	1.11714	0.141685
	Ccpg1os	13	0.792	0.933162	69.2308	30.8839	1.31321	0.175211
	Lrrc51	13	0.789	1.32876	73.5043	25.9259	1.85762	0.111397
	BC051019	13	0.788	1.11174	74.359	45.7134	1.42975	0.00480527
	1700001C02Rik	13	0.788	1.26434	72.6496	45.5659	1.66444	0.00184146
	Fbxo36	13	0.787	1.00059	64.9573	28.1393	1.44215	0.164538
	Dnaja4	13	0.786	0.734883	94.8718	78.5746	1.1918	0.233715
	B9d1	13	0.784	0.971383	70.0855	36.4173	1.43817	0.264652
	Ift22	13	0.783	1.11227	95.7265	82.1307	1.73068	0.335408
	Mns1	13	0.782	0.816352	95.7265	77.1138	1.13049	0.0955297
	Aldh3b1	13	0.78	0.972575	67.5214	28.1688	1.44576	0.185267
	Enkur	13	0.78	0.868094	70.9402	22.842	1.11948	0.0473447
	Morn5	13	0.778	1.08977	72.6496	46.1118	1.45451	0.0109868
	Morn2	13	0.777	0.825359	69.2308	34.2482	1.22181	0.250412
	2410004P03Rik	13	0.777	0.998234	68.3761	20.6729	1.35771	0.00918342
	Pltp	13	0.776	0.935023	74.359	37.0665	1.6423	0.537318
	Tomm7	13	0.775	0.91505	100	97.1226	2.68673	1.83264
	Ccdc113	13	0.774	0.953851	71.7949	46.7611	1.25369	0.0438219
	Tctex1d4	13	0.773	1.07376	68.3761	20.5106	1.47285	0.0049806
	Ccdc181	13	0.769	0.831202	97.4359	78.25	1.34524	0.159636
	Ccdc189	13	0.769	0.835909	59.8291	25.4537	1.19493	0.089241
	Dnajc15	13	0.764	0.864292	81.1966	58.9199	1.69334	0.791995
	Bola1	13	0.764	0.847417	96.5812	85.1409	1.45509	0.54383
	Dalrd3	13	0.763	0.745036	99.1453	82.6619	1.2522	0.380442
	Pih1d2	13	0.763	0.635934	56.4103	22.8862	0.940759	0.0410195
	Efcab1	13	0.762	0.718285	56.4103	21.9419	0.976508	0.0305627
	Smim5	13	0.761	0.865151	95.7265	76.6563	1.29142	0.108477
	Dnali1	13	0.76	0.878164	70.9402	45.6102	1.1748	0.00608981
	Tctex1d2	13	0.759	0.887983	62.3932	33.4071	1.35836	0.222131
	Ctxn1	13	0.759	0.9562	67.5214	25.9259	1.35579	0.089896
	Ruvbl2	13	0.758	1.11302	65.812	39.6341	1.84102	0.367881
	Spef1	13	0.757	0.881856	64.9573	22.2222	1.15006	0.0441107
	Ly6a	13	0.756	2.18175	99.1453	88.1806	5.18309	2.95549
	Tekt4	13	0.756	0.893043	64.9573	21.0418	1.20635	0.0206171
	Chchd6	13	0.754	0.835932	77.7778	51.9256	1.58653	0.675046
	1700001L19Rik	13	0.753	1.04575	70.9402	46.8644	1.43606	0.0360788
	Med31	13	0.752	0.826393	68.3761	41.1539	1.37285	0.367344
	Fam92b	13	0.751	0.596065	52.9915	20.5991	0.827451	0.0187367
	Ift20	13	0.75	0.901446	98.2906	90.0989	1.86942	0.835622
	Cfap20	13	0.749	0.743474	74.359	47.794	1.34729	0.527469
	Ssbp4	13	0.749	0.696054	97.4359	81.7914	1.18958	0.331085
	Gm1673	13	0.749	0.779826	96.5812	79.6813	1.22303	0.252305
	Spata24	13	0.749	0.746786	96.5812	76.7301	1.10611	0.0557397
	Dynlt1c	13	0.748	0.781084	76.9231	56.5147	1.1573	0.200416
	Hspa4l	13	0.747	0.587692	95.7265	83.1932	1.11633	0.422319
	Dmkn	13	0.746	0.972856	82.906	56.9869	1.89736	1.47661
	Pebp1	13	0.746	1.06849	82.906	70.3113	2.53351	1.28105
	Strbp	13	0.745	0.642677	96.5812	83.3702	1.22283	0.468597
	4833427G06Rik	13	0.744	0.961199	64.1026	20.6876	1.26869	0.00931926
	Cdkn1a	13	0.743	0.944338	97.4359	90.3202	2.14795	1.37284
	Tuba1b	13	0.742	1.20834	87.1795	70.3113	2.95643	1.67392
	Ascc1	13	0.74	0.799499	97.4359	82.4406	1.42334	0.360953
	Tspan1	13	0.739	0.955063	95.7265	81.2454	2.02042	0.859074
	Ppp1r35	13	0.739	0.804533	68.3761	44.2674	1.4387	0.465899
	Hint1	13	0.738	0.902287	99.1453	96.5471	2.83196	1.93849
	Josd2	13	0.738	0.732212	78.6325	55.0834	1.48505	0.68
	Cp	13	0.736	0.632419	91.453	75.4906	1.09123	0.105243
	Ndufaf3	13	0.735	0.977343	98.2906	86.8231	1.92011	0.673299
	Dusp14	13	0.735	0.850113	67.5214	28.2278	1.25416	0.249679
	Cfap36	13	0.734	0.801701	95.7265	83.6358	1.39249	0.408398
	Ahsa1	13	0.732	0.794426	78.6325	59.1707	1.69407	0.817345
	Wfdc2	13	0.731	1.72148	99.1453	93.1976	4.31944	2.64924
	Mycbp	13	0.731	0.644652	97.4359	82.9128	1.14625	0.350701
	Lcn2	13	0.729	1.56236	85.4701	59.5396	3.85596	0.633465
	Mcee	13	0.728	0.728664	76.9231	52.3683	1.48656	0.6328
	Krt8	13	0.727	0.927863	100	98.9376	4.42347	3.75668
	1110032A03Rik	13	0.727	0.614563	96.5812	82.116	1.0459	0.343534
	Nrtn	13	0.727	1.22357	65.812	33.9383	2.40551	0.351142
	Pcp4l1	13	0.726	0.835987	53.8462	28.1245	1.4986	0.20157
	Traf3ip1	13	0.726	0.591884	96.5812	76.5235	0.965872	0.0762119
	Hdc	13	0.724	1.109	84.6154	68.3046	2.35382	1.47563
	Ankrd54	13	0.724	0.660959	94.0171	78.1319	0.998603	0.152424
	Cldn3	13	0.723	0.88745	96.5812	85.9672	2.07347	1.33297
	Zmynd10	13	0.723	0.933331	63.2479	25.8964	1.26637	0.00521631
	Calm2	13	0.72	0.934523	100	97.8014	3.67033	3.07667
	Dhrs7	13	0.72	0.734204	66.6667	41.7441	1.38785	0.400764
	Tacstd2	13	0.718	0.916314	72.6496	48.3547	1.98487	0.986257
	Ccdc17	13	0.718	0.818214	61.5385	21.9419	1.19607	0.0368157
	Ifi27	13	0.717	1.03808	97.4359	91.3236	2.62829	1.43601
	Atp2a2	13	0.717	0.814956	96.5812	83.8277	1.72225	0.553816
	Sntn	13	0.717	1.22933	59.8291	20.2154	1.7907	4.60772e-05
	Atpif1	13	0.716	0.66587	100	98.5539	3.13906	2.6154
	Atp1a1	13	0.712	0.91927	99.1453	89.5824	2.19821	1.14962
	Cby1	13	0.712	0.768794	57.265	34.5138	1.29721	0.223914
	1810037I17Rik	13	0.711	0.763209	100	96.3848	2.64947	2.0913
	Psmb6	13	0.711	0.714257	92.3077	86.7788	2.68078	1.9294
	Dynlt1f	13	0.711	0.619968	64.1026	41.0211	1.08657	0.343931
	Spag6l	13	0.711	0.880041	58.9744	21.8533	1.29295	0.0343505
	Arl3	13	0.709	0.64446	98.2906	87.5314	1.3776	0.663108
	Hist1h4h	13	0.709	0.639321	94.0171	77.645	1.1408	0.279312
	1700026L06Rik	13	0.709	0.923985	63.2479	45.9053	1.40899	0.010832
	Acyp1	13	0.708	0.637536	95.7265	81.57	1.12863	0.324401
	1700007G11Rik	13	0.708	0.720551	59.8291	23.2994	1.01672	0.0685768
	AU040972	13	0.708	0.942177	48.7179	21.086	1.87984	0.0383305
	Slc9a3r1	13	0.706	0.709699	96.5812	89.6119	1.748	1.09912
	Ptges3	13	0.706	0.769133	97.4359	91.0137	1.92053	0.869488
	Iqcg	13	0.706	0.706589	58.1197	21.4992	0.954293	0.0272549
	Pdxk	13	0.705	0.71753	95.7265	76.8334	1.24286	0.152488
	Mrps17	13	0.703	0.589468	75.2137	56.2048	1.32129	0.722179
	Smim22	13	0.702	0.738187	98.2906	87.1477	1.89309	1.07844
	Hsbp1	13	0.702	0.798381	100	95.1601	2.45533	1.54395
	Fam213a	13	0.701	0.628786	53.8462	29.9985	1.16602	0.255862
Gp2-preferred mTEC	Serpinb6a	14	0.971	3.96442	98.8532	87.4574	5.96786	1.66633
	Ccl20	14	0.964	4.85954	99.0826	92.0873	6.9747	1.97118
	Ccl9	14	0.96	3.50865	98.1651	89.3465	4.82227	1.0017
	Serpinb1a	14	0.944	3.70018	99.5413	95.6178	6.12517	2.92162
	Ccl6	14	0.929	3.28323	96.3303	88.6652	4.87261	0.600781
	Pglyrp1	14	0.918	3.7539	98.8532	94.5029	6.81209	2.72256
	2200002D01Rik	14	0.9	2.37172	96.1009	89.7027	3.59677	1.1474
	Bcl2a1b	14	0.899	2.64922	95.1835	87.5039	3.73815	1.26721
	Tnfaip2	14	0.898	2.10309	94.2661	87.3955	2.89975	0.445286
	Tmsb4x	14	0.897	2.24858	100	99.6748	7.73454	5.87608
	Fabp1	14	0.897	2.97843	95.6422	88.7272	4.72362	0.835143
	Spib	14	0.884	2.00882	93.578	76.2001	3.10949	0.892928
	Gp2	14	0.875	3.05438	94.7248	90.415	5.13304	1.34392
	Clu	14	0.874	2.44792	99.3119	96.485	4.92132	2.7943
	Atox1	14	0.871	1.6953	99.7706	98.5754	4.38526	2.8964
	Ctsh	14	0.865	2.19917	95.4128	93.6358	3.8947	1.94788
	Spint2	14	0.861	1.2377	99.5413	97.9096	4.5192	3.32112
	H2-M2	14	0.857	2.25158	98.3945	89.0369	4.12352	1.99759
	Bcl2a1d	14	0.855	1.88543	98.1651	43.6048	3.27616	1.18998
	Hamp	14	0.853	2.56251	92.4312	88.7736	4.53322	1.16107
	AW112010	14	0.846	2.2036	99.0826	84.5308	4.607	2.95713
	Cyp2a5	14	0.843	2.29523	90.8257	87.8136	3.83551	1.38098
	Fth1	14	0.841	1.44724	99.3119	98.0334	5.47576	4.02775
	Fabp5	14	0.835	2.33445	100	96.7637	6.07022	4.38932
	Tnfrsf11b	14	0.834	1.9583	90.8257	88.2936	3.1227	0.839449
	Iscu	14	0.83	1.47254	98.1651	90.0743	2.79792	1.05072
	Pthlh	14	0.83	1.30487	94.9541	79.9319	2.20873	0.565482
	Gjb2	14	0.827	1.77692	92.8899	89.873	3.11127	1.11563
	Arpc1b	14	0.826	1.47979	98.6239	93.2332	3.08373	1.48136
	Fabp4	14	0.825	2.71053	96.1009	93.45	5.36418	3.11684
	Bcl2a1a	14	0.824	1.86282	86.9266	86.1567	2.78609	0.501369
	Hspe1	14	0.819	1.47585	98.8532	96.1288	3.81233	2.37612
	Ftl1	14	0.818	1.41544	99.7706	97.4915	5.84785	4.50363
	Plb1	14	0.818	1.51613	99.0826	87.9529	3.08383	1.70395
	Krt20	14	0.815	1.77606	88.3028	87.4574	2.78805	0.559194
	Crip1	14	0.814	2.1925	97.7064	91.5144	5.19904	3.5442
	Pold1	14	0.814	1.45851	89.2202	88.34	2.32648	0.569069
	Csn2	14	0.812	2.33113	97.0183	68.179	4.85781	3.25848
	Atp1b1	14	0.805	1.58205	94.0367	82.4404	3.25012	1.87824
	App	14	0.8	1.22591	98.6239	96.1133	2.95074	1.70665
	S100a11	14	0.797	1.32848	98.8532	98.6528	4.69959	3.4286
	Gadd45a	14	0.796	1.45945	85.0917	73.5212	2.50746	0.903559
	Gpx1	14	0.795	1.52855	98.6239	88.7426	3.87156	2.3526
	Atp6v1c1	14	0.794	1.39303	86.6972	76.4633	2.49293	0.885107
	Msln	14	0.788	1.9891	84.633	73.3199	3.63121	1.16272
	Anxa5	14	0.784	1.51677	98.1651	90.0279	4.50818	2.80384
	Wfdc17	14	0.784	1.95523	89.2202	89.873	4.19604	1.47651
	Cd63	14	0.783	1.38585	96.5596	83.6172	3.83615	2.51845
	Marcksl1	14	0.782	1.22359	97.7064	91.5763	4.12974	3.12804
	Rcn1	14	0.781	0.807131	94.2661	81.6971	1.53334	0.475021
	Fam32a	14	0.78	1.1605	93.578	65.0976	2.42712	1.00041
	Dsg1a	14	0.779	1.19349	87.844	87.5813	1.94768	0.401588
	Vamp8	14	0.776	1.03606	98.8532	97.2592	3.33217	2.3298
	Actb	14	0.776	1.31317	100	99.6439	6.04242	4.70527
	Reg3g	14	0.772	2.15156	97.4771	98.3277	7.12332	5.64851
	Lyz1	14	0.772	2.26213	91.5138	93.0164	5.84357	2.1114
	Wfdc18	14	0.767	2.63235	97.2477	90.6782	7.53755	5.08128
	Tspan3	14	0.758	1.01816	97.9358	91.8551	2.59525	1.53609
	Nostrin	14	0.754	1.33412	82.5688	86.0019	2.13272	0.404826
	AA467197	14	0.753	1.31933	82.7982	72.2205	2.65953	1.43064
	Lamp1	14	0.75	1.05617	97.0183	84.6082	2.54027	1.31017
	Prg2	14	0.75	1.92901	88.3028	89.0369	4.35666	1.05644
	Guk1	14	0.746	0.955551	98.1651	91.0344	2.50378	1.47439
	Epcam	14	0.745	0.900585	99.5413	98.8077	3.74344	2.919
	Sept1	14	0.745	1.36168	81.8807	87.38	2.34639	0.611405
	Fam177a	14	0.735	0.93175	96.3303	90.0279	2.25802	0.84619
	Dstn	14	0.734	0.910023	99.7706	98.5444	3.48646	2.58275
	Sephs2	14	0.733	1.05956	87.156	81.1552	2.46242	1.37467
	Apoa4	14	0.733	1.26264	85.7798	89.4549	2.91866	1.53564
	Fxyd3	14	0.731	1.33268	99.0826	90.8176	3.33043	2.09554
	1810011O10Rik	14	0.728	0.634765	95.1835	83.0443	1.54316	0.703527
	Ubd	14	0.724	1.59588	100	91.8705	5.66003	5.0559
	Ahcyl2	14	0.724	1.06029	83.4862	75.2555	2.23212	1.23747
	Pfn1	14	0.723	0.721498	99.0826	97.6773	4.3234	3.64045
	Ctsd	14	0.723	1.0038	78.6697	72.7625	2.04744	0.889345
	Arpc1a	14	0.722	1.01727	97.9358	91.948	2.44619	1.16704
	Lsr	14	0.72	0.692315	96.1009	89.7182	1.76277	0.97476
	Mmp23	14	0.72	1.01708	80.7339	85.1502	1.64768	0.22779
	Gng12	14	0.718	0.620267	94.0367	85.4599	1.44721	0.658458
	Hist1h2bc	14	0.716	1.0379	97.9358	92.1493	2.97755	2.16999
	Sgpp1	14	0.713	0.928418	88.9908	93.4345	2.38897	1.30745
	Sox8	14	0.712	1.00066	77.2936	84.7786	1.62953	0.129654
	Dapk2	14	0.709	0.642695	89.4495	53.3911	1.57075	0.818779
	Pmaip1	14	0.708	1.03163	81.8807	87.7052	1.8864	0.536944
	Cldn3	14	0.707	0.668999	95.6422	85.5063	1.94326	1.29881
	Pglyrp2	14	0.705	0.587503	86.2385	60.7618	1.70979	0.754807
	Dnajb9	14	0.704	1.09556	82.7982	88.6497	2.20471	0.647604
	Cib1	14	0.703	0.756362	96.1009	84.6237	2.92581	2.25952
	Cnp	14	0.703	0.642158	96.1009	87.1322	1.8079	1.02477
Fibroblast-like TEC 15	Ctla2a	15	1	3.41402	100	25.6545	3.70631	0.0141872
	Pecam1	15	1	3.73108	100	85.5876	4.24676	0.223063
	Emcn	15	1	2.19413	100	25.32	2.40326	0.00235609
	Gng11	15	0.998	3.20221	100	22.2804	3.33247	0.11166
	Igfbp7	15	0.998	5.17983	100	28.4177	5.68283	0.328918
	Cd34	15	0.998	2.93515	100	46.2914	3.12163	0.0756846
	Sparcl1	15	0.996	2.73452	100	26.2216	2.9962	0.100114
	Tm4sf1	15	0.991	2.93182	100	23.0657	3.80285	0.205124
	Plvap	15	0.978	4.11205	100	46.815	4.63573	0.120213
	Sepp1	15	0.975	2.41056	100	79.523	2.89739	0.493479
	Sparc	15	0.974	3.20954	100	34.1332	3.97913	0.796763
	Cd300lg	15	0.97	2.09983	94.4444	25.4945	2.33146	0.00916001
	Esam	15	0.962	2.95785	94.4444	25.4508	3.40153	0.086972
	Cav1	15	0.959	2.22288	94.4444	21.4805	2.67321	0.0445954
	Egfl7	15	0.947	2.93558	94.4444	21.0442	3.43936	0.0255068
	Scarb1	15	0.945	2.36179	100	75.7126	2.68627	0.0479444
	Mmrn2	15	0.936	1.53607	100	55.7446	1.80402	0.0201551
	Ramp2	15	0.932	2.22401	88.8889	21.5241	2.77514	0.0637113
	Col15a1	15	0.928	1.60128	100	80.9482	2.01046	0.085783
	Fabp4	15	0.926	4.39601	100	93.6009	6.60574	3.3929
	Aqp1	15	0.919	3.91833	88.8889	26.1635	4.49035	0.0618689
	Eng	15	0.919	2.0322	88.8889	45.3607	2.28	0.011159
	Tspan7	15	0.916	1.92754	83.3333	22.3531	2.3066	0.0550172
	Flt1	15	0.913	1.85905	88.8889	22.5858	2.13802	0.0742049
	Ly6c1	15	0.911	3.41077	88.8889	47.9639	4.49946	0.309782
	Ecscr	15	0.91	1.90965	100	80.4828	2.45412	0.426687
	Il6st	15	0.907	1.90713	100	80.3665	2.51201	0.326899
	Ifitm2	15	0.893	1.82623	100	85.9948	3.79638	2.44126
	Emp1	15	0.882	1.04128	100	80.701	1.33545	0.0725842
	St3gal4	15	0.881	1.08552	100	57.9552	1.43199	0.19901
	Apoe	15	0.88	3.03429	100	53.1123	4.74	2.99373
	Sox18	15	0.878	1.93221	83.3333	45.4188	2.23238	0.0241362
	Upp1	15	0.876	1.32554	100	61.3293	1.83166	0.437944
	Tcf4	15	0.875	1.79282	100	84.3514	2.53141	0.463506
	Adgrf5	15	0.874	1.09147	100	75.2472	1.52213	0.0178055
	Ehd2	15	0.869	1.09198	77.7778	23.0948	1.37702	0.0684077
	Adam15	15	0.868	1.40712	88.8889	58.3042	1.79404	0.0936016
	C1qtnf9	15	0.868	1.78013	83.3333	45.1134	2.61476	0.00161977
	Arpc1b	15	0.866	1.33686	100	93.5573	2.67669	1.65225
	Ifngr1	15	0.866	1.61841	83.3333	44.8662	2.32133	0.576827
	Jam2	15	0.866	1.23295	83.3333	45.1571	1.47238	0.0174881
	Serpinh1	15	0.861	1.55673	94.4444	46.0151	2.42476	0.809927
	Csf2rb2	15	0.861	1.0137	100	59.235	1.41598	0.170613
	Abcg2	15	0.858	1.56698	100	76.6579	2.07002	0.0709756
	Enpp2	15	0.856	2.20731	72.2222	24.3601	3.01662	0.199594
	Fkbp1a	15	0.855	1.4639	88.8889	78.4613	3.05442	1.60213
	Ablim1	15	0.853	1.26487	100	83.4933	1.8002	0.484276
	Fxyd5	15	0.852	1.24996	83.3333	24.4764	1.57459	0.116554
	Bsg	15	0.85	1.16166	100	85.2094	2.86085	1.86072
	Heg1	15	0.85	1.04365	94.4444	56.4427	1.37587	0.0470675
	Ier2	15	0.849	1.67281	100	62.6672	3.10193	1.54673
	Prkcdbp	15	0.845	1.56321	83.3333	44.2554	2.2904	0.775303
	Crip2	15	0.843	1.66576	100	64.1507	2.95614	1.43434
	Smagp	15	0.843	1.12288	100	76.498	1.60277	0.134387
	Cd81	15	0.842	1.80989	100	76.338	3.10184	1.50427
	Tspan13	15	0.842	1.32181	100	83.3042	2.33505	0.774994
	Tinagl1	15	0.841	1.63511	77.7778	31.6318	2.46926	0.303719
	Cxx1a	15	0.839	1.23698	77.7778	39.0198	1.78623	0.347599
	Mgll	15	0.839	1.20736	100	78.3886	1.92211	0.290004
	Lrg1	15	0.839	2.79423	77.7778	45.0989	3.9799	0.0105871
	Cdh5	15	0.838	1.67688	77.7778	45.1425	1.98251	0.00558306
	Vim	15	0.837	1.88949	100	85.4712	3.08731	1.2068
	Vamp5	15	0.834	1.47724	94.4444	65.7068	2.17024	0.519019
	Cd200	15	0.833	1.3181	94.4444	84.2205	2.04749	0.425274
	Rasip1	15	0.833	1.19382	72.2222	26.5852	1.67058	0.134198
	Sptbn1	15	0.83	1.00646	100	83.9587	1.61247	0.472992
	Rasa4	15	0.829	0.939052	94.4444	56.53	1.39853	0.0496551
	Id3	15	0.828	1.70188	88.8889	50.1309	2.87047	1.17027
	Cd151	15	0.827	1.17942	83.3333	46.6987	1.82669	0.579367
	Tek	15	0.827	0.794499	100	76.4834	1.30813	0.0833451
	Tshz2	15	0.826	1.00384	88.8889	58.3479	1.52042	0.161125
	Trim37	15	0.826	1.0955	100	77.9232	1.56188	0.155822
	Gnas	15	0.824	1.389	100	77.5305	2.83669	1.49698
	Gimap6	15	0.824	1.51163	77.7778	21.2624	1.94909	0.0422264
	Fmo2	15	0.822	0.754856	100	57.6789	1.19087	0.145198
	Gngt2	15	0.822	1.00592	66.6667	21.3933	1.36284	0.0606636
	Clic1	15	0.821	1.09842	100	82.6062	2.71509	1.77565
	Cdh13	15	0.821	1.11881	66.6667	21.9023	1.65924	0.0509852
	Jun	15	0.82	1.76186	100	87.2309	3.82521	2.41949
	Calm1	15	0.819	1.36602	100	97.1931	3.91278	2.54751
	Zbtb20	15	0.819	1.00934	100	84.8022	1.6663	0.600183
	Arpc3	15	0.818	1.08721	88.8889	82.3008	2.72229	1.65171
	Gimap5	15	0.818	0.845516	100	76.2653	1.1474	0.060597
	Cxcl12	15	0.815	1.78501	66.6667	27.3997	2.64798	0.309924
	Nrp1	15	0.813	0.917593	100	77.0652	1.27694	0.108883
	Prss23	15	0.812	0.830032	100	75.5381	1.24991	0.0547583
	Fam43a	15	0.811	1.30071	100	79.363	1.82636	0.233105
	Hspb1	15	0.81	1.71623	100	68.6736	3.44673	2.52178
	Arhgap31	15	0.808	0.855808	100	77.0652	1.19162	0.109527
	Capns1	15	0.806	1.17336	100	93.0628	2.35832	1.21424
	Dusp6	15	0.806	0.586665	100	76.4543	0.93762	0.0932919
	Slc43a3	15	0.805	1.11972	66.6667	30.0465	1.56108	0.237375
	Nfib	15	0.803	0.890023	100	81.1082	1.67459	0.323052
	Ebf1	15	0.803	0.833013	100	62.4055	1.47594	0.262051
	Kitl	15	0.803	1.20017	100	76.2653	1.85428	0.072321
	Ndrg1	15	0.802	1.00264	100	77.1815	1.63541	0.158639
	Pdlim1	15	0.801	1.24481	100	91.0268	2.34362	1.08095
	Grn	15	0.801	0.991153	100	83.5951	1.54669	0.484263
	Meox2	15	0.798	1.75979	72.2222	45.1134	2.20497	0.00224478
	Gimap1	15	0.795	0.631655	100	77.7487	0.894677	0.18459
	Epas1	15	0.795	1.30535	66.6667	26.5852	1.77106	0.0367059
	Palmd	15	0.794	0.676246	100	75.7708	0.897094	0.0436945
	Plscr2	15	0.792	1.037	61.1111	24.5492	1.5052	0.154369
	Icam2	15	0.792	1.08454	61.1111	26.0326	1.4114	0.0192432
	Ptprb	15	0.792	1.3804	72.2222	20.5934	1.73172	0.0227488
	Myct1	15	0.792	1.11121	72.2222	45.1571	1.37056	0.00887196
	Sdpr	15	0.792	1.51652	72.2222	45.4334	2.11455	0.00736235
	Tmsb4x	15	0.791	1.44169	100	99.6946	6.95173	6.09471
	Tspan15	15	0.79	0.772429	94.4444	61.1111	1.18217	0.276996
	Elk3	15	0.79	1.25665	100	78.2723	1.74558	0.177774
	Fbln2	15	0.79	1.46517	100	80.7592	1.98373	0.0453141
	Ldb2	15	0.79	1.0304	72.2222	45.5061	1.26896	0.0215948
	Bnip2	15	0.789	0.993236	100	81.8354	1.57511	0.305013
	Ehd4	15	0.789	1.14105	100	77.676	1.90437	0.14269
	Col4a1	15	0.788	1.09485	100	83.2897	1.88687	0.613719
	Ahnak	15	0.787	1.13957	100	83.9878	2.01067	0.704382
	F2r	15	0.787	0.825719	61.1111	23.2984	1.20057	0.0675744
	Clec14a	15	0.787	1.47985	72.2222	45.0844	2.23688	0.00145589
	Adgrl4	15	0.787	1.27012	72.2222	45.0407	1.81853	3.23471e-05
	Serinc3	15	0.786	1.08303	94.4444	75.32	2.26464	1.16172
	Grrp1	15	0.786	1.15096	72.2222	45.288	1.46702	0.0152529
	Ccdc85b	15	0.785	1.04647	77.7778	55.3083	1.52128	0.190977
	Gpihbp1	15	0.785	1.9869	72.2222	20.7388	3.13176	0.0189689
	Cracr2b	15	0.783	0.785464	100	78.6649	1.22094	0.243577
	Anxa3	15	0.782	0.778124	88.8889	61.3438	1.2172	0.291178
	Tgm2	15	0.781	0.806739	88.8889	59.9913	1.24187	0.2434
	Cyyr1	15	0.781	0.657269	100	76.4252	1.00929	0.0918743
	Col4a2	15	0.778	0.861251	100	79.5957	1.37731	0.291233
	Myl12a	15	0.777	0.96201	100	84.9622	2.56063	1.83808
	Tagln2	15	0.775	1.07975	100	91.7248	2.38286	1.54731
	Nfkbiz	15	0.775	0.963499	88.8889	62.5509	1.46497	0.308134
	Ece1	15	0.775	0.941187	100	77.8796	1.43159	0.217139
	Laptm4a	15	0.774	1.0061	100	95.477	2.63394	1.79178
	Macf1	15	0.774	0.673319	100	68.8336	1.224	0.492751
	Mfge8	15	0.774	1.00403	100	84.4386	1.83207	0.768064
	Prkch	15	0.77	0.644261	100	75.5672	0.903761	0.031237
	Cst3	15	0.769	1.28293	100	90.9686	4.17206	3.01222
	Myl12b	15	0.769	0.999157	100	84.1478	2.57416	1.71817
	Ppic	15	0.767	1.02762	61.1111	33.9732	1.55683	0.284905
	Ralb	15	0.765	0.768595	100	84.6131	1.302	0.461377
	Mef2c	15	0.765	0.739004	88.8889	56.3991	1.20339	0.0626583
	Csf2rb	15	0.764	0.85907	100	80.3083	1.60181	0.422941
	Vwa1	15	0.762	0.765539	100	85.573	1.61496	0.505135
	Txnip	15	0.761	1.01028	100	83.4642	2.11051	0.759147
	Hspg2	15	0.761	0.588369	100	76.7597	0.964127	0.110173
	Xbp1	15	0.758	0.830642	72.2222	47.4404	1.46189	0.647843
	Adgrg1	15	0.758	0.613307	100	77.4142	1.01483	0.111875
	Ltbp4	15	0.757	0.791745	100	77.3124	1.14823	0.133038
	Cyr61	15	0.756	1.41092	100	78.7522	2.73739	0.549466
	Egr1	15	0.755	1.01694	100	89.7324	2.18026	0.930388
	St3gal6	15	0.754	0.691058	100	79.1449	1.11973	0.227174
	Atox1	15	0.752	0.946047	100	98.6475	3.59338	3.05077
	Bst2	15	0.752	1.06265	94.4444	70.8842	2.39136	1.84979
	Zfp36l1	15	0.752	0.738516	100	83.9878	1.49313	0.780212
	Ctsd	15	0.75	1.13801	88.8889	73.0948	2.24959	0.99233
	Plpp3	15	0.75	1.07275	100	82.4462	2.10531	0.460145
	Anp32a	15	0.749	1.10538	100	88.0017	2.13392	0.804338
	BC028528	15	0.746	0.646437	88.8889	58.217	1.22058	0.100547
	Fryl	15	0.745	0.652404	100	84.2641	1.27379	0.483193
	Cav2	15	0.745	1.44708	72.2222	48.7638	2.13283	0.139873
	Iigp1	15	0.744	1.13108	100	83.4788	2.0674	0.80967
	Thbd	15	0.744	0.694073	100	75.4945	1.20311	0.0370597
	Ushbp1	15	0.744	0.949333	66.6667	45.7097	1.29163	0.0155799
	Pde4b	15	0.743	0.709091	100	83.5224	1.33154	0.505245
	Rras	15	0.743	0.656098	100	79.6102	1.08417	0.249529
	Tie1	15	0.743	0.831846	94.4444	80.4828	1.1235	0.0146732
	Vasp	15	0.742	0.696743	77.7778	49.7091	1.34374	0.600367
	Mycbp2	15	0.742	0.632501	100	67.9756	1.29645	0.464615
	Kank3	15	0.742	0.617361	50	21.6405	0.910558	0.0361328
	Klf2	15	0.741	1.34623	72.2222	48.0076	2.56717	0.878449
	Cgrrf1	15	0.741	0.586204	55.5556	26.5561	0.900423	0.123925
	Rnf130	15	0.74	0.902296	50	25.3054	1.45991	0.114541
	2200002D01Rik	15	0.739	0.855195	100	90.0814	1.982	1.50452
	Klf7	15	0.739	0.645531	100	80.192	1.1244	0.26976
	Ifnar2	15	0.739	0.871008	61.1111	40.1542	1.4161	0.374935
	Tspan4	15	0.739	0.683235	50	22.4404	1.0488	0.0585696
	Slc9a3r2	15	0.739	0.887375	50	22.3822	1.7063	0.0503461
	Rps3	15	0.738	0.877074	100	98.8802	4.30033	3.49404
	Tmed9	15	0.738	0.734546	88.8889	73.5602	1.9023	1.25269
	Sdcbp	15	0.738	0.838679	100	87.6963	1.7212	0.766225
	Ctsb	15	0.737	0.790255	100	91.4194	1.86196	1.17783
	Tpm3	15	0.737	0.851468	100	92.1175	2.00851	1.15026
	Cyb5r3	15	0.735	0.858712	100	89.3106	1.81227	0.832405
	Ptrf	15	0.735	0.872529	100	79.4939	1.44147	0.193597
	8430408G22Rik	15	0.734	1.30143	100	83.0716	2.09254	0.429669
	Socs2	15	0.733	0.893459	100	81.6318	1.63701	0.464874
	Lmcd1	15	0.732	1.02918	66.6667	24.0547	1.50609	0.124957
	Snrk	15	0.731	0.623273	100	79.6975	1.10829	0.225177
	Mfng	15	0.731	0.592975	100	78.3304	1.00163	0.166448
	Arl6ip5	15	0.73	0.879757	88.8889	68.4119	2.07489	1.14181
	Sept7	15	0.728	0.865044	100	89.776	2.29248	0.93252
	Oaz2	15	0.728	0.771003	100	84.1041	1.50181	0.434115
	Meox1	15	0.724	1.07317	66.6667	26.3962	1.67313	0.162696
	Myh9	15	0.722	0.616814	100	75.4945	1.34393	0.664459
	Apbb2	15	0.722	0.609457	100	77.3415	0.994644	0.1122
	Ier3	15	0.721	0.94952	100	78.1704	1.79183	0.281177
	Lpar6	15	0.72	0.747005	100	77.5596	1.26404	0.13206
	Actn4	15	0.718	0.651406	100	86.4602	1.37365	0.612072
	Gnai2	15	0.718	0.924425	100	93.2664	2.33867	1.25446
	Cd36	15	0.718	1.60364	55.5556	25.7708	2.68336	0.0211914
	Id1	15	0.717	0.998774	61.1111	36.1111	2.07883	0.764036
	Vwf	15	0.717	0.761458	100	76.1489	1.26355	0.085511
	Tnfrsf1a	15	0.716	0.731949	100	82.4753	1.37113	0.376436
	Gm10260	15	0.715	0.951053	83.3333	71.0442	1.86612	1.09755
	Tmem255b	15	0.715	1.00241	61.1111	45.7388	1.26572	0.0252712
	Nck1	15	0.714	0.707111	100	84.1914	1.41719	0.536727
	Capzb	15	0.713	0.667002	88.8889	73.7784	1.88163	1.21268
	Eva1b	15	0.712	0.671542	100	77.7051	1.2311	0.182536
	Efna1	15	0.712	0.908738	66.6667	30.2938	1.39735	0.18206
	App	15	0.711	0.797834	100	96.2624	2.57496	1.82385
	Phf11d	15	0.711	0.650168	55.5556	33.5515	1.1329	0.413517
	Rsu1	15	0.71	0.739142	100	85.0058	1.46494	0.500308
	Fos	15	0.709	1.28678	94.4444	92.5102	3.30479	1.94058
	Fcgrt	15	0.709	0.648994	100	78.1414	1.1581	0.239169
	Hif1a	15	0.707	0.594614	100	86.562	1.38422	0.674104
	Cltb	15	0.706	0.651327	100	88.3508	1.52147	0.87621
	Gm525	15	0.706	1.0145	61.1111	45.1425	1.40877	0.00984815
	Ackr1	15	0.705	1.35518	100	80.4392	2.42381	0.0191826
	Tsnax	15	0.704	0.613017	100	82.8679	1.18945	0.362909
	Tpst2	15	0.704	0.633363	55.5556	33.5951	1.27985	0.231001
	Tmod3	15	0.704	0.671122	100	79.8866	1.11864	0.231723
	Gimap4	15	0.704	0.934385	61.1111	45.5207	1.37681	0.0215611
	Clic4	15	0.703	0.720308	100	87.2891	1.56089	0.832598
	Lims2	15	0.703	0.781663	100	80.4683	1.18709	0.0340717
	Pvrl2	15	0.702	0.627163	88.8889	66.1286	1.52573	0.466073
	Pim3	15	0.701	0.732523	100	81.0209	1.43988	0.341748
	Ppp1r14a	15	0.701	0.862674	61.1111	21.4369	1.22715	0.0403064
