# Supplementary material for: Biologically indeterminate yet ordered promiscuous gene expression in single medullary thymic epithelial cells
Source: EMBO J. 2019 Oct 28;39(1):e101828. doi: 10.15252/embj.2019101828 (PMC6939203; doi:10.15252/embj.2019101828)
Supplement: Supplementary file 4 — Table EV3 [file EMBJ-39-e101828-s004.xlsx]

## Sheet: Table_EV3
Table EV3: Gene module information Gene symbol, Module number, and Aire category for assigned gene modules.
Gene	Module	Category
Cmklr1	1	AireEnh
Gm20755	1	Unclassified
RP24-138O17.3	1	Unclassified
Sp5	1	TRGs
D630033O11Rik	1	Other
Nlrp2	1	AireEnh
Mup20	1	AireEnh
BC061237	1	Other
Gm15512	1	Unclassified
Ube2cbp	1	TRGs
Btnl10	1	AireEnh
Slco1b2	1	AireEnh
Cux2	1	AireEnh
1110036E04Rik	1	Unclassified
Erc2	1	TRGs
Grin3a	1	AireEnh
Gm5624	1	Other
Hoxb5os	1	Unclassified
Mup5	1	AireDep
Lhx9	1	TRGs
Adra1a	1	TRGs
1700022F17Rik	1	Unclassified
Oosp3	1	Unclassified
Glis1	1	AireEnh
Hist1h3e	1	Other
Ceacam13	1	TRGs
Magea8	1	Other
4931408C20Rik	1	Other
Npas4	1	TRGs
BC039966	1	Unclassified
Mup16	1	Other
Hectd2	1	TRGs
Gm6277	1	Unclassified
Gcm2	1	AireEnh
Kcne1	1	AireEnh
R3hdml	1	AireEnh
Hist1h3b	1	Other
Cma2	1	AireDep
Gm37850	1	Unclassified
Svs2	1	AireDep
Svs6	1	Other
Adh4	1	AireEnh
Eif5a2	1	TRGs
Defb20	1	AireEnh
Mon1b	1	Other
Upk2	1	AireEnh
Magea5	1	AireDep
Oosp2	1	Unclassified
Iba57	1	Other
Paqr3	1	Other
Izumo1	1	TRGs
Efhd1os	1	Unclassified
Gm43278	1	Unclassified
Defb3	1	AireEnh
Mcpt2	1	AireDep
Chl1	1	TRGs
Wfdc15b	1	AireEnh
Gm8257	1	Other
Zfp605	1	Other
Magea2	1	Other
Cacng3	1	AireEnh
Xlr3a	1	TRGs
Rsad1	1	Other
Raet1e	1	AireEnh
Fgf18	1	AireEnh
Prl7c1	1	AireEnh
Ceacam11	1	AireDep
Map2k3os	1	Unclassified
Sgcd	1	Other
Fpgt	1	Other
Pdzph1	1	Unclassified
Gm27224	1	Unclassified
Txndc2	1	AireDep
Gzmn	1	AireDep
Gm26752	1	Unclassified
Prkab2	1	Other
Gm28100	1	Unclassified
Slc10a7	1	Other
Svs5	1	AireDep
Osbpl8	1	Other
H2-M10.1	1	Other
Ins2	1	AireDep
Gm28502	1	Unclassified
Cma1	1	AireDep
Sorcs2	1	Other
Zfpm1	1	Other
Dffa	1	Other
Pik3cb	1	TRGs
Rhox12	1	AireEnh
Soga1	1	Other
Il4	1	TRGs
Gm17416	1	AireDep
Clec16a	1	Other
Papolg	1	Other
Fer1l4	1	AireEnh
Col4a5	1	Other
Atad2b	1	Other
Zfp810	1	Other
Fkrp	1	Other
Gm2309	1	Unclassified
Kifc3	1	Other
Gm16025	1	Unclassified
Defb22	1	AireDep
Trpt1	1	Other
Ppm1d	1	Other
Arhgap22	1	Other
Irx3	1	Other
Tinag	1	TRGs
Gm26558	1	Other
Prdm4	1	Housekeeping
Oosp1	1	AireDep
Apbb1ip	1	TRGs
Fbrsl1	1	TRGs
Klk14	1	AireEnh
Gm8267	1	AireDep
Mavs	1	Other
Foxi2	1	AireEnh
BC026585	1	TRGs
RP23-299D2.2	1	Unclassified
Asphd1	1	TRGs
Gm12089	1	Unclassified
Acoxl	1	AireEnh
Gulo	1	AireEnh
Hdac9	1	Other
Ido1	1	AireEnh
Acbd7	1	TRGs
Epha2	1	TRGs
Stra8	1	TRGs
Bms1	1	Other
Acyp2	1	Other
Ccr6	1	TRGs
Mmgt1	1	Other
Lemd2	1	Other
Sepsecs	1	Other
Igfbp6	1	AireEnh
Tmem67	1	Other
Gm4181	1	TRGs
Tmprss7	1	AireEnh
Xlr5c	1	TRGs
Dmtn	1	TRGs
P2rx7	1	TRGs
Cep70	1	Other
Slc52a2	1	Other
Wsb1	1	Other
Cbfa2t2	1	Other
Kat2b	1	Other
Pak1	1	Other
Iqcd	1	TRGs
Stc1	1	TRGs
Gm28048	1	Unclassified
Gm14146	1	Unclassified
Fam160a1	1	Other
Bcl3	1	Other
Spink6	1	AireDep
Gm36840	1	Unclassified
Gm3371	1	Other
D630023F18Rik	1	TRGs
Sesn2	1	Other
Gt(ROSA)26Sor	1	Unclassified
Drc7	1	Unclassified
Hyal4	1	Other
Smad4	1	Other
Fastk	1	Other
2010315B03Rik	1	Other
Lrrc28	1	Other
Zfp28	1	Other
Luc7l	1	Other
Adamts13	1	Other
Cc2d1b	1	Other
Fzd6	1	Other
Batf	1	TRGs
Bmp1	1	Other
Zfp174	1	Other
Smim3	1	Other
Fbxw4	1	Other
Zfp787	1	Other
Bbc3	1	Other
2700062C07Rik	1	Other
Rpl17	2	Housekeeping
Rps8	2	Other
Rps13	2	Housekeeping
Rps26	2	Housekeeping
Rps14	2	Housekeeping
Rps11	2	Housekeeping
Rpl34	2	Housekeeping
Tpt1	2	Housekeeping
Rps17	2	Housekeeping
Rpl11	2	Housekeeping
Rpl13a	2	Housekeeping
Rpl24	2	Housekeeping
Rps10	2	Housekeeping
Rpl21	2	Other
Rps23	2	Housekeeping
Rpl23a	2	Housekeeping
Rps19	2	Housekeeping
Rpl22	2	Housekeeping
Rpl13	2	Housekeeping
Rpl32	2	Housekeeping
Rpl19	2	Housekeeping
Rpl30	2	Housekeeping
Rpl9	2	Housekeeping
Rps16	2	Housekeeping
Rpl28	2	Other
Rpl18	2	Other
Rps18	2	Housekeeping
Rps27a	2	Housekeeping
Rpl6	2	Housekeeping
Rps25	2	Housekeeping
Rps5	2	Housekeeping
Rpl7a	2	Housekeeping
Rpl18a	2	Other
Rpl26	2	Housekeeping
Rpl23	2	Other
Rps15	2	Housekeeping
Rps24	2	Housekeeping
Rpl27a	2	Housekeeping
Rpl36a	2	Other
Rplp1	2	Housekeeping
Rpl39	2	Housekeeping
Rpl35a	2	Other
Rps20	2	Housekeeping
Rpl37	2	Housekeeping
Rps12	2	Housekeeping
Rps9	2	Housekeeping
Rpl31	2	Other
Rpsa	2	Housekeeping
Rpl10a	2	Housekeeping
Rps15a	2	Housekeeping
Rps21	2	Other
Rplp2	2	Other
Rps7	2	Housekeeping
Rpl27	2	Housekeeping
Rpl36	2	Housekeeping
Rps3a1	2	Housekeeping
Rpl37a	2	Other
Rpl8	2	Housekeeping
Rps28	2	Housekeeping
Rps3	2	Housekeeping
Gnb2l1	2	Other
Rps6	2	Housekeeping
Rpl12	2	Housekeeping
Rpl10	2	Other
Rps4x	2	Housekeeping
Fau	2	Housekeeping
Eef1b2	2	Housekeeping
Rpl29	2	Housekeeping
Rps2	2	Housekeeping
Rpl7	2	Other
Rpl35	2	Housekeeping
Rpl14	2	Housekeeping
Rpl5	2	Other
Ndufb3	2	Other
Myeov2	2	Other
Eef1a1	2	Housekeeping
Cox6c	2	Other
Atp5h	2	Other
Zfos1	2	Unclassified
Rps27	2	Housekeeping
Ndufv3	2	Other
Anp32b	2	Housekeeping
Cox6b1	2	Housekeeping
Atp5j2	2	Housekeeping
Ndufs6	2	Other
Isg15	2	AireEnh
Ly6a	2	Other
Gsn	2	Other
Tubb5	2	Other
Rpl38	2	Housekeeping
Lsm2	2	TRGs
Actl6a	2	Other
Tns3	2	Other
Rpl41	2	Housekeeping
Igfbp4	2	Other
Trp53	2	Other
Uqcrh	2	Housekeeping
Rps29	2	Housekeeping
Krt14	2	TRGs
Ndufs5	2	Housekeeping
Ndufa1	2	Other
Usmg5	2	Other
Shisa4	2	Other
Irf7	2	Other
Csrp1	2	Other
Ubl5	2	Other
Cox5b	2	Other
Rtp4	2	AireEnh
Impdh2	2	Other
Nenf	2	Other
Atp5l	2	Housekeeping
Plpp3	2	Unclassified
Cox8a	2	Housekeeping
Bst2	2	Other
Mrto4	2	Other
Lifr	2	Other
Gm4951	2	TRGs
Ndufc1	2	Other
Ndufa6	2	Other
Hnrnpa1	2	Other
Prkcdbp	2	TRGs
Pa2g4	2	Other
Ddx39b	2	Other
Tomm40	2	Other
Ccl21a	2	Other
Emp2	2	Other
Dbi	2	Other
Hif1a	2	Other
Stat1	2	Other
Snrpd3	2	Other
H2afy2	2	TRGs
Ifitm2	2	Other
Nedd4	2	Other
Copz2	2	Other
G3bp1	2	Other
Zfp36l1	2	Other
mt-Cytb	2	Other
Lsm3	2	Other
Gas6	2	Other
mt-Nd4	2	Other
mt-Atp6	2	Other
Cald1	2	Other
Ranbp1	2	Other
Fbl	2	Other
Uqcr11	2	Other
mt-Nd3	2	Other
Mbd3	2	Other
mt-Nd2	2	Other
Dut	2	Other
Uqcr10	2	Other
Cox7c	2	Housekeeping
mt-Co3	2	Other
Rbm39	2	Other
Nhp2	2	Other
Ndufa13	2	Other
Uqcrq	2	Other
Cox4i1	2	Housekeeping
Rbmx	2	Housekeeping
Xist	2	Unclassified
Srsf3	2	Other
Srsf7	2	Other
Map1lc3a	2	Other
Ndufb7	2	Other
Ccnl2	2	Other
Lpp	2	Other
Herc1	2	Other
Pnisr	2	Unclassified
Trafd1	2	Other
Ifi27l2a	2	AireEnh
Txn1	2	Other
mt-Nd1	2	Other
mt-Co2	2	Other
Pard6g	2	Other
Minos1	2	Other
Ifitm3	2	Other
Oasl2	2	Other
Atic	2	Other
Hmgn2	2	Housekeeping
Iigp1	2	Other
Nap1l1	2	Housekeeping
Set	2	Housekeeping
Pdgfa	2	Other
Mrps21	2	Other
1810037I17Rik	2	Other
Cox7a2	2	Housekeeping
Cox7b	2	Other
Sec61a1	2	Other
Smc4	2	Other
Nudcd2	2	Other
Golgb1	2	Other
mt-Co1	2	Other
Hnrnpab	2	Other
Sms	2	Other
Ccnt2	2	Other
Brd2	2	Other
Sae1	2	Other
Son	2	Housekeeping
Rplp0	2	Housekeeping
mt-Nd5	2	Other
Ccnl1	2	Other
Serf2	2	Housekeeping
Tuba1b	2	Other
Gng5	2	Housekeeping
Ndufa3	2	Other
mt-Nd4l	2	Other
Flna	2	Other
Prpf4b	2	Other
Celf1	2	Other
Trp63	2	TRGs
Rars	2	Other
Hspa9	2	Other
S100a10	2	Other
Tpm1	2	Other
Nasp	2	Other
D8Ertd738e	2	Other
Zbp1	2	Other
Mrpl12	2	Other
Cox14	2	Other
Nktr	2	Other
Prrc2a	2	Other
Nfic	2	Other
Eif4h	2	Other
Malat1	2	Unclassified
Snrpd1	2	Other
Rpa3	2	Other
Gatad2b	2	Other
Anp32e	2	Other
Med19	2	Other
Birc6	2	Other
Rbm3	2	Other
Ran	2	Other
Zmynd8	2	Other
2700094K13Rik	2	Other
Ankrd12	2	Other
Cdk12	2	Other
Rbm4b	2	TRGs
Hmgb2	2	Other
Arpp19	2	Other
Clec2d	2	Other
Trim29	2	TRGs
Ppp1cb	2	Other
Lyar	2	TRGs
Ttc14	2	Other
Nop56	2	Other
2410015M20Rik	2	Other
Dync1h1	2	Other
Hmgb3	2	Other
Jmjd1c	2	Other
Snx5	2	Other
Tcf25	2	Other
Eif3b	2	Other
Cox6a1	2	Housekeeping
Chtop	2	Other
Erh	2	Housekeeping
Mrpl52	2	Other
Perp	2	Other
Krt5	2	Other
Psmd3	2	Other
Chd3	2	Other
Sssca1	2	Other
Tceb2	2	Other
Slbp	2	Other
Itga6	2	Other
Thoc7	2	Other
Rpl4	2	Housekeeping
Neat1	2	Unclassified
Pfdn5	2	Housekeeping
Magoh	2	Other
Ncl	2	Housekeeping
Ddx3x	2	Other
Enpp4	2	Other
Ndufa2	2	Other
Shfm1	2	Other
Pik3r1	2	Other
Prmt1	2	Other
Nucks1	2	Other
Rnaseh2c	2	Other
Gnb4	2	Other
Cdc42se1	2	Other
Cbx1	2	Other
Blnk	2	Other
Dpysl3	2	Other
Atf7ip	2	Other
Bptf	2	Other
Cmip	2	Other
Id2	2	AireEnh
Bspry	2	TRGs
Wls	2	Other
N4bp2l1	2	Other
Smdt1	2	Other
Prnp	2	Other
Ube2s	2	Other
Clk1	2	Other
Naca	2	Housekeeping
Lamtor2	2	Other
Vars	2	Other
Atp5k	2	Other
Ndufa5	2	Other
Ewsr1	2	Other
Pdap1	2	Other
Ptpn1	2	Other
Lsm8	2	Unclassified
Sec61g	2	Other
Gspt1	2	Other
Rap1gap	2	Other
Anapc5	2	Housekeeping
Tmem173	2	Other
Cdk4	2	Other
Ctsh	2	Other
Ddx1	2	Other
Cxcl10	2	TRGs
Gadd45b	2	Other
Stip1	2	Other
Nop58	2	Other
Cdcp1	2	Other
Atp5j	2	Other
Timm10	2	Other
Aire	2	AireEnh
Cyba	2	Other
Atp1a1	2	Other
Pla2g4a	2	Other
Safb2	2	Other
Snx29	2	TRGs
Atox1	2	Other
Lsm6	2	Other
Ndufb2	2	Housekeeping
Tst	2	Other
Echs1	2	Other
Chchd2	2	Housekeeping
Ahnak	2	Other
Ppp5c	2	Other
Tomm7	2	Housekeeping
Mrpl33	2	Other
Stap2	2	Other
Raly	2	Other
Sod1	2	Housekeeping
C3	2	Other
Tma7	2	Other
Ggt5	2	TRGs
Ankrd33b	2	Other
H2afz	2	Other
Sec61b	2	Other
Arid5b	2	Other
Chd6	2	Other
Atrx	2	Other
Ldha	2	Housekeeping
Clns1a	2	Other
Lsm4	2	Other
Icam1	2	Other
Dnajb6	2	Other
Mrpl38	2	Other
Plb1	2	TRGs
Syngr2	2	Other
Pfdn6	2	Unclassified
C1qtnf6	2	TRGs
Ndufa7	2	Other
Gtpbp4	2	Other
Ctsl	2	Other
Dnajc2	2	Other
Atf5	2	Other
Atp5e	2	Housekeeping
Fuom	2	Other
Sp100	2	TRGs
Dek	2	Other
Cox17	2	Other
Il7	2	TRGs
Ppm1g	2	Other
Psma2	2	Other
Litaf	2	Other
Dnaja1	2	Housekeeping
A730061H03Rik	2	Other
Pbdc1	2	Other
Ilf2	2	Other
Fnta	2	Housekeeping
Npm1	2	Housekeeping
Psmb10	2	Other
Arpc4	2	Other
Poldip3	2	Other
Vdac2	2	Housekeeping
0610009B22Rik	2	Other
Zbtb7a	2	Other
Ssrp1	2	Other
H2-T22	2	Other
Atp5b	2	Housekeeping
Tmem11	2	Other
Snrpb	2	Other
Clta	2	Housekeeping
Cnn2	2	Other
Mtch2	2	Other
C1qbp	2	Other
Dnpep	2	Housekeeping
Lrrc42	2	Other
Rogdi	2	Other
Zfp706	2	Other
Huwe1	2	Other
Mier1	2	Other
Lamtor4	2	Other
Uqcrc1	2	Other
Sdhb	2	Other
Fgf21	2	TRGs
Sdhd	2	Other
Atpif1	2	Other
Ing1	2	Other
Mras	2	Other
Eno1	2	Other
Grn	2	Other
Psmc5	2	Housekeeping
Snrpf	2	Other
Vps29	2	Other
Xrn2	2	Other
S100a3	2	Other
Ifi30	2	Other
Tpm2	2	Other
Ccdc88a	2	Other
Stx16	2	Other
Ube2d3	2	Housekeeping
Romo1	2	Other
Ube2n	2	Housekeeping
Ndufb10	2	Other
Psmd14	2	Other
S100a14	2	TRGs
Tor1aip1	2	Other
Rbx1	2	Other
Prpf40a	2	Other
Psma5	2	Other
Adipor1	2	Other
Ywhaq	2	Housekeeping
Trappc3	2	Housekeeping
Atp5c1	2	Housekeeping
Gm30304	2	Unclassified
Ddx17	2	Other
Psmd8	2	Other
St14	2	Other
Il4i1	2	TRGs
Taldo1	2	Other
Fam120a	2	Other
Itgb4	2	Other
Cd82	2	Other
Fus	2	Other
Nme1	2	Other
Irf8	2	Other
Psmb2	2	Housekeeping
Snrpe	2	Other
Fkbp4	2	Other
Lsm5	2	Other
Ankrd11	2	Other
Lamtor3	2	Other
Hnrnpu	2	Other
Idh3b	2	Housekeeping
Slc25a5	2	Housekeeping
Mdh2	2	Housekeeping
Cdc42	2	Other
Dapp1	2	TRGs
Relb	2	TRGs
Prpf38a	2	Other
Asna1	2	Other
Txn2	2	Housekeeping
Tmem14c	2	Other
Skint1	2	Other
Slc25a3	2	Housekeeping
Yeats4	2	Other
Hprt	2	Other
Eif5a	2	Other
Khdrbs1	2	Housekeeping
Slco2a1	2	Other
Mff	2	Other
Hnrnpdl	2	Housekeeping
Larp4b	2	Other
Pcmt1	2	Other
Wdr61	2	Other
Dazap1	2	Other
Hebp1	2	Other
Psma1	2	Housekeeping
Tomm22	2	Other
Cnp	2	Other
Prrc2c	2	Other
Rsbn1l	2	Other
Ppp1ca	2	Other
H2-Eb2	2	TRGs
Prdx1	2	Other
Grpel1	2	Other
Casp4	2	Other
Rps27l	2	Other
Adprh	2	Other
Muc1	2	Other
Gnb2	2	Other
Borcs8	2	Unclassified
Dst	2	Other
Yipf4	2	Other
Srsf6	2	Other
Cuta	2	Other
Ctss	2	Other
Ralbp1	2	Other
Rraga	2	Other
Mapre1	2	Housekeeping
Ywhah	2	Other
Nelfe	2	Other
Trappc1	2	Other
Rpl15	2	Housekeeping
Nsfl1c	2	Housekeeping
Vbp1	2	Other
Skint10	2	TRGs
Clca3a2	2	Unclassified
Sumo2	2	Housekeeping
Ash1l	2	Other
Tra2a	2	Other
Tubb4b	2	Other
Fkbp1a	2	Other
Uba2	2	Other
Spcs2	2	Housekeeping
Sfr1	2	Other
Emd	2	Other
Mtx2	2	Other
Tm4sf5	2	TRGs
Sumo3	2	Housekeeping
Tkt	2	Other
Anxa1	2	Other
Arf1	2	Housekeeping
Cops6	2	Housekeeping
Fam192a	2	Other
Adrm1	2	Other
Vapa	2	Housekeeping
Rab6a	2	Other
N4bp2l2	2	Other
Irf3	2	Other
Birc3	2	Other
Edf1	2	Housekeeping
Pdcl3	2	Other
P2rx4	2	Other
Hspd1	2	Other
Atad1	2	Other
Fam134b	2	Other
Nfkbia	2	Other
Gapdh	2	Housekeeping
Ywhae	2	Other
Atp5a1	2	Housekeeping
2010107E04Rik	2	Other
Yif1a	2	Other
Mlf2	2	Other
Timm22	2	Other
Capza2	2	Other
Eny2	2	Other
Stat5a	2	Other
Tmed2	2	Other
Nsmce1	2	Other
Rheb	2	Other
Cct3	2	Other
Lad1	2	Other
Ube2l3	2	Housekeeping
Psma3	2	Other
Rbbp7	2	Housekeeping
Lrrk1	2	Other
Hes6	2	Other
Fam89a	2	TRGs
Uqcrc2	2	Housekeeping
Idh3g	2	Other
Rsl24d1	2	Other
Slc25a11	2	Other
1110004F10Rik	2	Other
Sdhaf1	2	Other
Hexb	2	Other
Pacsin2	2	Other
Eif3k	2	Other
Srgn	2	Other
Itpa	2	Other
Sdhc	2	Housekeeping
Cops4	2	Housekeeping
Rnaseh2b	2	Other
Hnrnpm	2	Other
Ap2m1	2	Other
Rad50	2	Other
Calm1	2	Other
Rbmxl1	2	Other
Ehd1	2	Other
Snx3	2	Housekeeping
Eef2	2	Housekeeping
Nol7	2	Housekeeping
Fnbp1	2	Other
Tfg	2	Other
1700123O20Rik	2	Other
Mrfap1	2	Other
Nsmce2	2	Other
Atp5f1	2	Housekeeping
2610001J05Rik	2	Other
Smc6	2	Other
Timm17a	2	Other
Ubd	2	TRGs
Bccip	2	Other
Arpc5l	2	Other
Tecr	2	Other
Ndufa9	2	Housekeeping
U2af1	2	Other
Spcs1	2	Housekeeping
Lgals3bp	2	Other
Anxa2	2	Other
Ywhab	2	Housekeeping
Tnip1	2	Other
Hspb11	2	Other
Clptm1	2	Other
Tmem261	2	Other
4930523C07Rik	2	Other
R3hdm1	2	Other
Ddx5	2	Housekeeping
Rtcb	2	Other
Blmh	2	Other
Derl1	2	Other
Timm13	2	Other
Eif3i	2	Other
Psmc2	2	Housekeeping
Psma4	2	Other
Hnrnpa3	2	Other
Eif4g1	2	Other
Safb	2	Other
Clic1	2	Other
Eif5	2	Housekeeping
Got2	2	Other
Nfkb2	2	Other
Rab14	2	Other
Sdc1	2	Other
Ntan1	2	Other
Sumo1	2	Other
Psmc4	2	Other
Rab18	2	Other
Kansl3	2	Other
Ube2a	2	Housekeeping
Srp54b	2	Other
Snap23	2	Other
Gtf2b	2	Other
Cct4	2	Housekeeping
Tmed9	2	Other
Psmd6	2	Other
Hdac2	2	Other
Ubap2l	2	Housekeeping
Eif4a1	2	Other
Usp14	2	Housekeeping
Cacybp	2	Other
Eif2s1	2	Housekeeping
Rbm7	2	Other
Fabp5	2	Other
Prelid1	2	Other
Psmc3	2	Other
Tusc3	2	Other
Ugp2	2	Other
Cib1	2	Other
Pdzd11	2	Other
Ddx18	2	Other
Impa1	2	Other
Prdx4	2	Other
Sar1b	2	Other
Mid1	2	Other
Vamp7	2	Other
Gtf2a2	2	Housekeeping
Ddx21	2	Other
Tmed10	2	Housekeeping
Tomm20	2	Other
Rap1a	2	Other
Tbrg1	2	Other
Psmd12	2	Other
Polr1c	2	Other
Hnrnpc	2	Other
Rer1	2	Housekeeping
Sec22b	2	Other
4930562D21Rik	2	Unclassified
Idh3a	2	Other
Tap1	2	Other
Use1	2	Other
Ndufb11	2	Housekeeping
Dusp22	2	Other
C1d	2	Other
Ost4	2	Other
Cnbp	2	Other
Phip	2	Other
Emc2	2	Other
Rab2a	2	Other
Far1	2	Other
Tmem147	2	Other
Fam96b	2	Housekeeping
Lamtor1	2	Other
Snrpa	2	Other
Unc50	2	Other
Tmem234	2	Other
Uap1	2	Other
Ndufs3	2	Other
Pdcd10	2	Other
Ghitm	2	Housekeeping
Arl1	2	Other
Brk1	2	Other
Cfl1	2	Housekeeping
Ptges3	2	Housekeeping
Psmd2	2	Housekeeping
Map2k1	2	Other
Pitpnc1	2	Other
Pcnp	2	Housekeeping
Gde1	2	Other
Wnk1	2	Other
Eif3g	2	Other
Cflar	2	Other
Cnih1	2	Other
Ppp6c	2	Housekeeping
Hnrnpk	2	Other
Strap	2	Housekeeping
Rpl3	2	Housekeeping
Mrpl13	2	Other
Mrpl18	2	Housekeeping
Snx6	2	Other
Sgpp1	2	Other
Snn	2	Other
Tmem258	2	Other
Pkm	2	Other
Hint2	2	Other
Arid4b	2	Other
Hnrnpa2b1	2	Other
Nap1l4	2	Other
Mrpl3	2	Other
Psmd13	2	Other
Dars	2	Other
Eif3m	2	Other
Nae1	2	Other
Hn1	2	Other
Lyrm2	2	Other
Snx17	2	Other
Dld	2	Other
Ccdc34	2	Other
Srrm2	2	Other
Cyth2	2	Other
Fermt1	2	Other
Nsun2	2	Other
Ube2d2a	2	Other
Cldnd1	2	Unclassified
Pnn	2	Other
Abracl	2	Other
Ablim1	2	Other
Prkar1a	2	Other
Mrps25	2	Other
Txndc9	2	Other
Atg3	2	Other
Akr1a1	2	Other
Hdac1	2	Other
Ndufa10	2	Other
Psmb3	2	Other
Dbnl	2	Other
Mdh1	2	Other
Bub3	2	Other
Mrps34	2	Other
Ubald2	2	Other
Ifit1	2	Other
Mrpl35	2	Other
Wbp4	2	Other
Pak1ip1	2	Other
Dcun1d5	2	Other
Dhx15	2	Housekeeping
Cct7	2	Other
Psme2	2	Other
Osgep	2	Other
Csnk2b	2	Housekeeping
Arl6ip1	2	Other
Snw1	2	Housekeeping
Phf5a	2	Other
Cct8	2	Other
Pdcd6	2	Other
Myl6	2	Housekeeping
Gmps	2	Other
Becn1	2	Housekeeping
Sucla2	2	Other
Ssb	2	Other
Nudt21	2	Other
Nhp2l1	2	Housekeeping
Ube2i	2	Other
Tmem183a	2	Other
Ube2b	2	Other
Ccdc115	2	Other
Naa20	2	Other
Ndufv1	2	Housekeeping
Chmp5	2	Other
Rrbp1	2	Other
l7Rn6	2	Other
Morf4l2	2	Housekeeping
Cops5	2	Other
Smarce1	2	Other
AU020206	2	Unclassified
Bzw1	2	Other
Slc25a4	2	Other
Scoc	2	Other
Fkbp3	2	Other
Syncrip	2	Other
Mzt1	2	Other
Ctsz	2	Other
Chd4	2	Housekeeping
Pgam1	2	Housekeeping
Ifngr1	2	Other
Dtymk	2	Other
Tuba1a	2	Other
Puf60	2	Other
Nono	2	Housekeeping
Manbal	2	Other
Birc2	2	Other
Eif1ax	2	Other
Atxn10	2	Housekeeping
Arpc2	2	Housekeeping
Ssr2	2	Housekeeping
Hagh	2	Other
Hmgn5	2	Other
Scaf11	2	Other
Tia1	2	Other
Adh5	2	Other
Tspan31	2	Other
Commd3	2	Other
Ppp1cc	2	Housekeeping
Skp1a	2	Housekeeping
1810043H04Rik	2	Other
Snrnp25	2	Other
Pdlim4	2	Other
1110008F13Rik	2	Other
Papola	2	Other
Pdha1	2	Other
Srsf1	2	Other
Tmem126a	2	Other
Sptbn1	2	Other
Psmb4	2	Housekeeping
Aldoa	2	Other
Cryl1	2	Other
Med28	2	Other
Smu1	2	Other
Tm2d2	2	Other
Cdc5l	2	Housekeeping
Ndfip2	2	Other
2810474O19Rik	2	Other
Sin3b	2	Other
Anxa7	2	Housekeeping
0610007P14Rik	2	Other
Stoml1	2	Other
Tuba1c	2	Other
Tmem208	2	Other
H2-Q6	2	Other
Rbbp4	2	Other
Mrpl50	2	Other
Rbm42	2	Other
Rnf7	2	Other
Tmbim6	2	Other
Rrp7a	2	Other
Polr2e	2	Other
Nabp2	2	Other
Ppp2r2a	2	Housekeeping
Mrpl54	2	Other
Mif	2	Other
Rad23b	2	Other
Lgals9	2	Other
Plp2	2	Other
Hdgf	2	Other
Mydgf	2	Unclassified
Rab1a	2	Unclassified
Pnpla2	2	Other
Samm50	2	Other
Snx10	2	Other
Tsnax	2	Other
Tsg101	2	Housekeeping
Stoml2	2	Other
Gps1	2	Other
Parl	2	Other
Ube2e1	2	Housekeeping
Wdr83os	2	Unclassified
Itfg1	2	Other
Vdac3	2	Other
Tra2b	2	Other
Sra1	2	Other
Stx12	2	Other
Gdi2	2	Housekeeping
Stxbp6	2	Other
Cdc37	2	Other
Ak6	2	Unclassified
Ndufaf4	2	Other
Chchd1	2	Other
Gm16685	2	Unclassified
Rhoa	2	Housekeeping
Nudc	2	Other
Cyc1	2	Other
Cct2	2	Other
Cops3	2	Other
Mrps15	2	Other
Tpi1	2	Other
Fam103a1	2	Other
Krit1	2	Other
Cdc123	2	Other
Rsrp1	2	Unclassified
Jun	2	Other
Sfn	2	Other
Etf1	2	Housekeeping
Rpl36al	2	Housekeeping
Uchl3	2	Other
BC005624	2	Other
Tcp1	2	Other
Idh2	2	Other
Dynlrb1	2	Other
Tubb2b	2	Other
Lsm1	2	Other
Nkap	2	Other
Gm13003	2	Unclassified
Hsp90aa1	2	Other
Phb2	2	Housekeeping
Actr10	2	Housekeeping
Churc1	2	Other
Mrpl40	2	Other
Ccdc53	2	Other
Cdk11b	2	Other
Psmc1	2	Housekeeping
Slc46a2	2	TRGs
Fam195b	2	Other
Eif1	2	Housekeeping
Ccdc124	2	Other
Ndufc2	2	Housekeeping
Ndufb6	2	Other
Ccnd1	2	Other
Myh9	2	Other
Emc4	2	Other
Gm13305	2	Other
Snrnp70	2	Other
Tmem33	2	Other
Fezf2	2	TRGs
Plscr1	2	Other
Nup85	2	Other
Smim7	2	Other
Fas	2	Other
Cct5	2	Other
Fnbp1l	2	Other
Calm2	2	Housekeeping
Glrx3	2	Other
Eif3l	2	Other
Dhrs4	2	Other
Lxn	2	Other
Ahsa1	2	Other
Akap9	2	Other
Leprot	2	Other
Tmem230	2	Other
Cdh1	2	Other
Rab7	2	Other
Hdac3	2	Housekeeping
Tmx1	2	Other
Tardbp	2	Housekeeping
Rgs17	2	TRGs
Tulp4	2	Other
Prkag1	2	Other
Lamtor5	2	Housekeeping
Vmp1	2	Other
Krcc1	2	Other
Mrpl57	2	Unclassified
Atp5d	2	Other
Rbm5	2	Other
Sugt1	2	Other
Msn	2	Other
Timm8b	2	Other
Isyna1	2	Other
Lman2	2	Other
Arf4	2	Housekeeping
St13	2	Housekeeping
Ddost	2	Other
Dnaja2	2	Other
Hadhb	2	Other
Rcbtb2	2	Other
Kdelr2	2	Other
H2-Oa	2	TRGs
Tmco1	2	Other
Hnrnph1	2	Other
Ccdc47	2	Other
Etfa	2	Other
Eif4e	2	Other
Sap18	2	Other
Acp1	2	Housekeeping
H2-DMb2	2	TRGs
Pvrl1	2	Other
Gas7	2	TRGs
Fdx1	2	Other
Vps35	2	Other
Tpm3	2	Other
Cetn3	2	Other
Nsd1	2	Other
Tram1	2	Other
Pfdn1	2	Other
Nfe2l3	2	TRGs
Ociad1	2	Other
Gsk3b	2	Other
Ei24	2	Other
Dnttip2	2	Other
Zc3h13	2	Other
Bcas2	2	Other
Dctn2	2	Other
Carkd	2	Other
Iqgap1	2	Other
Ergic3	2	Other
Zfp292	2	Other
Esf1	2	Other
Arfgap2	2	Other
Mrps18c	2	Other
Hnrnpf	2	Other
Aamp	2	Other
Tmem59	2	Housekeeping
Psmc6	2	Other
Vdac1	2	Other
Gm16033	2	Unclassified
Cetn2	2	Other
Cebpzos	2	Unclassified
Oard1	2	Other
Rnf4	2	Housekeeping
Rad21	2	Other
Glul	2	AireEnh
Glrx2	2	Other
Srpr	2	Other
Pnrc2	2	Housekeeping
Ppa1	2	Other
Rbm25	2	Other
Ikbkb	2	Other
Emc3	2	Other
Tmem50a	2	Other
Tmem19	2	Other
Psmb7	2	Housekeeping
Ccser2	2	Other
Rbm8a	2	Other
Mrpl15	2	Other
Luc7l3	2	Other
Capzb	2	Housekeeping
R3hdm4	2	Other
Atp6ap2	2	Other
Naa10	2	Other
Coa3	2	Other
Rfc2	2	Other
Anapc11	2	Other
Larp7	2	Other
Zkscan3	2	Other
Cpsf6	2	Other
Mrpl48	2	Other
Mrpl17	2	Other
Aip	2	Other
Atp5o	2	Housekeeping
Vps26a	2	Housekeeping
Arl6ip5	2	Other
Mrpl21	2	Other
Nfia	2	Other
Ndufb4	2	Housekeeping
Ndufs2	2	Other
Dynlt3	2	Other
Pfdn4	2	Other
Snap47	2	Other
Baz2b	2	Other
Snx1	2	Other
Mettl9	2	Other
Rchy1	2	Other
Fxyd3	2	AireEnh
Vma21	2	Other
Prpf19	2	Other
Psmd1	2	Housekeeping
Mrpl27	2	Other
Imp3	2	Other
Tex261	2	Housekeeping
Mrps17	2	Other
Gtf2h5	2	Other
Mtpn	2	Other
Pomp	2	Other
Bsg	2	Other
Rsu1	2	Other
Immp1l	2	Other
Ktn1	2	Other
Nfkbie	2	Other
Commd8	2	Other
Ndufb5	2	Other
Pde4b	2	Other
Sgpl1	2	Other
Diablo	2	Housekeeping
Thrap3	2	Other
Rtn3	2	Other
Srp14	2	Housekeeping
Psmd9	2	Other
Psmd7	2	Housekeeping
Txnl1	2	Housekeeping
Sdhaf4	2	Unclassified
Gars	2	Other
Rsrc1	2	Other
Sbno1	2	Other
Snrpc	2	Other
Cept1	2	Other
2700060E02Rik	2	Other
Fam114a2	2	Other
Mrpl51	2	Other
Akirin1	2	Other
Ict1	2	Other
Tsn	2	Other
S100a16	2	Other
Stx6	2	Other
Sh3glb1	2	Housekeeping
Cbx3	2	Other
Ubxn1	2	Other
Sec11a	2	Other
Ube2v2	2	Other
Spg21	2	Housekeeping
2700029M09Rik	2	Other
Acadm	2	Other
Ak2	2	Other
Atp5g2	2	Other
Tmem128	2	Other
Psme1	2	Other
Vcp	2	Housekeeping
Nfe2l2	2	Other
Tceal8	2	Other
Gm16286	2	Other
Arl6ip4	2	Housekeeping
Timm17b	2	Other
Etfb	2	Other
Mob4	2	Other
Ufc1	2	Housekeeping
Cers2	2	Other
Hist1h2bc	2	Other
Pkp3	2	Other
Pop5	2	Other
Lrpap1	2	Other
Esd	2	Housekeeping
Ddit4	2	Other
Rabggtb	2	Other
Ift27	2	Other
Cdkal1	2	Other
Arl3	2	Other
Nucb1	2	Other
Cops8	2	Other
Ift20	2	Other
Psme3	2	Other
Uqcrfs1	2	Housekeeping
Oat	2	Other
Atp5g1	2	Other
Actr3	2	Housekeeping
Oaz1	2	Housekeeping
Zfp330	2	Other
H2-Q7	2	Other
9130401M01Rik	2	Other
Dnajc24	2	Other
Nedd8	2	Other
Eif5b	2	Other
Arhgdia	2	Other
Hars	2	Other
Poglut1	2	Other
Vcam1	2	Other
Exosc5	2	Other
Btf3l4	2	Other
Srp9	2	Housekeeping
Ndufb8	2	Housekeeping
Cst3	2	Other
Serhl	2	Other
Ndufa12	2	Other
Atxn7l3b	2	Other
Ccl19	2	TRGs
Smim8	2	Other
Cxcl16	2	Other
Ssu72	2	Other
Dnajc8	2	Housekeeping
Odc1	2	Other
Ank3	2	Other
Tmem70	2	Other
Ndufa4	2	Other
Dnajc19	2	Other
Daam1	2	Other
Chrac1	2	Other
Morf4l1	2	Housekeeping
Foxp4	2	Other
Nudt14	2	Other
Emc10	2	Other
Ccz1	2	Other
Pet100	2	Other
Trappc2l	2	Other
Dync1i2	2	Other
Aurkaip1	2	Housekeeping
Anxa6	2	Other
N6amt2	2	Other
Psmb5	2	Other
Mrpl34	2	Other
Chmp1a	2	Other
Rbm17	2	Other
Mrpl36	2	Other
Mea1	2	Other
Casp1	2	Other
Ube2f	2	Other
Kdelr1	2	Other
Pfkl	2	Other
Eif2s2	2	Other
Ddb1	2	Housekeeping
Dctpp1	2	Other
Atp6v1f	2	Housekeeping
Tomm5	2	Other
Zmat5	2	Other
Snrnp27	2	Other
Pfn2	2	Other
Mrps36	2	Other
Trappc6a	2	Other
Wbp1	2	Other
Tbcb	2	Other
Erp44	2	Other
Mrps33	2	Other
Rnh1	2	Other
Chmp2a	2	Other
Fam92a	2	Other
Bcap31	2	Other
Arpc1b	2	Other
Rpn2	2	Other
Vta1	2	Other
Ypel3	2	Other
Actn4	2	Other
Hsd17b12	2	Other
Hnrnph2	2	Other
Atp5g3	2	Housekeeping
Yipf3	2	Other
Ier3ip1	2	Other
Mrps14	2	Other
Pgrmc1	2	Other
Glod4	2	Other
Prdx2	2	Other
Krt17	2	TRGs
Ndufb9	2	Other
Atraid	2	Other
Ndufv2	2	Other
Chka	2	Other
Emg1	2	Other
Fis1	2	Other
Plekha1	2	Other
Bola3	2	Other
Eif3d	2	Other
Marc2	2	Unclassified
Hint1	2	Housekeeping
Selk	2	Other
Anapc16	2	Other
Alad	2	Other
Mettl23	2	Other
Tbca	2	Other
Gm5468	2	Other
Arf5	2	Other
Fuca1	2	Other
Cox5a	2	Other
Dohh	2	Other
Casp8	2	Other
Hpcal1	2	Other
Dapk2	2	TRGs
Skint2	2	Other
Dnajc15	2	Other
Elof1	2	Other
Naa50	2	Other
Psenen	2	Other
Plekhj1	2	Other
Mrps16	2	Other
Polr2j	2	Other
Gtf3a	2	Housekeeping
Swi5	2	Other
Il11ra1	2	Other
Csde1	2	Housekeeping
Napa	2	Other
Lap3	2	Other
Nfix	2	Other
Cope	2	Other
Fh1	2	Other
Rwdd1	2	Other
Smarcb1	2	Other
Papss1	2	Other
Twistnb	2	Other
Trappc4	2	Housekeeping
Nubp1	2	Other
Stat3	2	Other
Nt5c3	2	Other
Srpk2	2	Other
Serbp1	2	Housekeeping
Sept7	2	Unclassified
Ndufa8	2	Other
Zc2hc1a	2	Other
Golga4	2	Other
Psmb1	2	Housekeeping
Stk16	2	Other
Srp19	2	Housekeeping
Banf1	2	Other
Smim11	2	Other
Srpk1	2	Other
Arpc3	2	Other
Paip2	2	Other
Ctnnb1	2	Other
Tbata	2	TRGs
Pebp1	2	Other
Zcrb1	2	Other
Itm2c	2	Other
Nfkb1	2	Other
Arpc5	2	Other
Alox12e	2	TRGs
Polr2c	2	Housekeeping
Setd5	2	Other
Surf1	2	Other
Dpy30	2	Other
Aes	2	Other
Polr2g	2	Housekeeping
Hsbp1	2	Housekeeping
Ndufs7	2	Other
Sod2	2	Other
Cnn3	2	Other
Ndufs4	2	Other
Ebp	2	Other
Ddx46	2	Housekeeping
Trappc6b	2	Other
Ly6e	2	Other
Eif3j1	2	Other
Faf2	2	Other
Psmb6	2	Other
Ostc	2	Other
Stt3a	2	Other
Trappc5	2	Other
Dph3	2	Other
Slc6a6	2	Other
Fam104a	2	Other
Pts	2	Other
Cyb5r3	2	Other
Pdia3	2	Other
Mnda	2	Other
Dda1	2	Other
Lage3	2	Other
Itgb3bp	2	TRGs
Vamp3	2	Other
Cfdp1	2	Other
Pabpc1	2	Housekeeping
Pkig	2	Other
Mrps23	2	Other
Stk25	2	Other
Smc3	2	Other
Eif6	2	Other
Smarcc1	2	Other
BC004004	2	Other
Mplkip	2	Other
Kcnq1ot1	2	Unclassified
Srsf10	2	Other
Gm27022	2	Unclassified
Drg1	2	Housekeeping
Polr2m	2	Other
Pdhb	2	Other
Ppa2	2	Other
Acin1	2	Other
Mrpl42	2	Other
Yif1b	2	Other
Btf3	2	Housekeeping
Tmem123	2	Other
Krt7	2	Other
Nisch	2	Other
Syt1	2	TRGs
Med10	2	Other
Bcl10	2	Other
Auts2	2	Other
Pole3	2	Other
H2afv	2	Housekeeping
Sar1a	2	Other
Dad1	2	Housekeeping
Mien1	2	Other
Hmox2	2	Other
Rgs5	2	Other
Ube2r2	2	Other
Polr1d	2	Other
Ubl7	2	Other
Wasf2	2	Other
Chchd3	2	Other
Pmpcb	2	Housekeeping
Sf3a3	2	Other
Stra13	2	Other
Bcl7c	2	Other
Hspb1	2	AireEnh
Cryzl1	2	Other
Mmadhc	2	Other
Actb	2	Housekeeping
Cwc15	2	Other
Phpt1	2	Other
St5	2	Other
Serp1	2	Other
Cycs	2	Housekeeping
Pttg1	2	Other
Maf1	2	Other
Psma6	2	Housekeeping
Fcgbp	2	Other
Apoa1bp	2	Other
Ccni	2	Housekeeping
Tex264	2	Other
Tceb1	2	Other
Psma7	2	Other
BC031181	2	Other
Igfbp5	2	Other
Usp15	2	Other
Sec31a	2	Other
Sdcbp	2	Other
Rbfa	2	Other
Clic4	2	Other
Ppib	2	Other
Ndufab1	2	Housekeeping
Urah	2	Other
Copb2	2	Other
Fam96a	2	Other
Cmpk1	2	Other
P4hb	2	Other
Alg5	2	Other
Pgpep1	2	Other
H3f3a	2	Housekeeping
Mrpl20	2	Other
Tmed3	2	Other
Tmcc3	2	Other
Rsrc2	2	Other
Aimp1	2	Other
Bud31	2	Other
Mtdh	2	Other
Hdlbp	2	Other
Cnpy2	2	Other
Marcksl1	2	Other
Slc25a17	2	Other
Meis2	2	Other
Lypla1	2	Other
Clip1	2	Other
Fkbp8	2	Other
Shisa5	2	Other
Marcks	2	Other
Hax1	2	Other
Tm2d1	2	Other
Spr	2	Other
Cfap20	2	Unclassified
Ifi203	2	Other
Mrpl43	2	Other
Ptbp1	2	Other
Cript	2	Other
Pafah1b2	2	Other
Bad	2	Other
Eif4a2	2	Housekeeping
Prdx5	2	Other
Insig2	2	Other
Dcaf8	2	Other
Nemf	2	Other
Uxt	2	Other
Pbx1	2	Other
Pbxip1	2	Other
Rsl1d1	2	Other
Mrpl24	2	Other
Park7	2	Housekeeping
Ifngr2	2	Other
Lbh	2	TRGs
Sub1	2	Housekeeping
Rrp1	2	Other
Qdpr	2	Other
Cyb5b	2	Other
Kif5b	2	Other
Tmem167	2	Other
Ngfrap1	2	Other
Gnas	2	Other
Tmc4	2	Other
Sppl2a	2	Other
Tpd52	2	Other
Slc35b1	2	Other
Brix1	2	Other
Nop10	2	Other
Pdia6	2	Other
Bet1	2	Other
Zfp207	2	Other
D10Jhu81e	2	Other
Anapc13	2	Other
Tvp23b	2	Other
Commd6	2	Other
Smim20	2	Other
Mrpl55	2	Other
Knop1	2	Other
Atp6v1e1	2	Other
Eef1d	2	Other
4931440J10Rik	2	Unclassified
Pfdn2	2	Other
Ddt	2	Other
Sri	2	Other
Mocs2	2	Other
Nfe2l1	2	Other
Wbp5	2	Other
Mgst3	2	Other
Necap2	2	Other
Ncbp2	2	Housekeeping
Prpsap1	2	Housekeeping
Anxa5	2	Other
Mkks	2	Other
Wtap	2	Other
H2-Q4	2	TRGs
Cisd1	2	Other
Zbtb8os	2	Other
Fxr1	2	Other
Dio1	2	TRGs
Psmd4	2	Other
Myl12b	2	Other
Gtf2i	2	Other
Fibp	2	Housekeeping
Plin3	2	Other
Myl12a	2	Other
Kxd1	2	Other
Adss	2	Other
Gps2	2	Other
Lasp1	2	Other
Ythdf2	2	Other
Lims1	2	Other
Atp6ap1	2	Other
Pycard	2	Other
Ormdl2	2	Other
Dnajc7	2	Other
Cmc1	2	Other
Sys1	2	Other
Metap2	2	Other
Gpi1	2	Other
Thoc2	2	Other
Rab5c	2	Other
S100a11	2	Other
Acbd6	2	TRGs
Vimp	2	Other
Zfp454	2	TRGs
Dnajb11	2	Other
Rab9	2	Other
Nav2	2	Other
Eef1g	2	Other
Med30	2	Other
Emc7	2	Other
Gm27151	2	Unclassified
Scp2	2	Other
Fth1	2	Other
Gabarap	2	Housekeeping
Dnajc3	2	Other
Laptm4a	2	Housekeeping
Cisd2	2	Other
Pigt	2	Other
Kif21a	2	Other
Gpx4	2	Housekeeping
Azin1	2	Other
Zmat2	2	Other
Dctn3	2	Housekeeping
Ogfr	2	Other
Ufm1	2	Other
Pcbd2	2	Other
Ola1	2	Other
BC003965	2	Other
Caprin1	2	Other
Med9	2	Other
Ech1	2	Other
2210016F16Rik	2	Other
Rnf14	2	Other
Fam173a	2	Other
1110059E24Rik	2	Other
Mrpl14	2	Other
Ppp2r3c	2	Other
Eci2	2	Other
Sf3b5	2	Housekeeping
Dazap2	2	Housekeeping
Cd9	2	Other
Zbtb20	2	Other
Mif4gd	2	Other
Ppt1	2	Other
Mpdu1	2	Other
Fdps	2	Other
Mmp14	2	Other
Gm44287	2	Unclassified
Wipi1	2	Other
Plekha2	2	Other
Psap	2	Other
Wbp2	2	Other
Hspe1	2	Other
Calml4	2	Other
Babam1	2	Other
Picalm	2	Other
Ap1s1	2	Other
Hspa8	2	Housekeeping
Atp6v1d	2	Other
Lamp2	2	Other
Ubl4a	2	Unclassified
Denr	2	Other
Tmbim4	2	Other
Gemin7	2	Other
Acat1	2	Other
Itm2b	2	Other
Sf3b6	2	Unclassified
Ctsd	2	Other
Ppp1r11	2	Housekeeping
Cir1	2	TRGs
Snx2	2	Other
Ing4	2	Other
Flnb	2	Other
Mrpl23	2	Other
Kmt2e	2	Other
Gltscr2	2	Housekeeping
Sep15	2	Unclassified
1700025G04Rik	2	Other
Trnt1	2	Other
Nars	2	Housekeeping
Capns1	2	Other
Gm11636	2	Unclassified
Erlec1	2	Other
Gm16552	2	Unclassified
Ctsb	2	Other
H2afy	2	Other
Snrpb2	2	Housekeeping
Rtf1	2	Housekeeping
Ssr4	2	Other
Surf4	2	Other
Ifnar2	2	Other
Scd2	2	Other
Naa38	2	Other
Sec62	2	Other
Ddx54	2	Other
Uba1	2	Other
Pigp	2	Other
Chchd7	2	Other
Lcp1	2	Other
Tax1bp3	2	Other
Smim14	2	Other
Phgdh	2	Other
Map1lc3b	2	Other
Arfrp1	2	Other
B230219D22Rik	2	Other
Rala	2	Other
Scamp2	2	Other
Hmgn1	2	Other
Tsc22d1	2	Other
Abcf1	2	Housekeeping
Deb1	2	Other
Grina	2	Other
Otub1	2	Other
Hmgb1	2	Housekeeping
Ucp2	2	Other
Ginm1	2	Other
Npdc1	2	Other
Eprs	2	Other
Ddrgk1	2	Other
Hcfc1r1	2	Other
Gabarapl2	2	Housekeeping
Lrp10	2	Other
Slmo2	2	Other
Tmem30a	2	Other
Chmp3	2	Other
Fubp1	2	Other
Fundc2	2	Other
Vgll4	2	Other
Gtf2f1	2	Other
Synj2bp	2	Other
Dnajc5	2	Other
Ostf1	2	Other
Ccndbp1	2	Other
Kcnj15	2	TRGs
Tap2	2	Other
Phyh	2	Other
Mkrn1	2	Other
Polr2f	2	Other
Rps19bp1	2	Other
Ndufs8	2	Other
Sh3bgrl3	2	Other
Ppia	2	Housekeeping
Uqcrb	2	Other
Utp11l	2	Other
Adam10	2	Other
Btg1	2	Other
Il10rb	2	Other
Ubxn6	2	Other
Tm9sf2	2	Other
Suclg1	2	Other
Ap2s1	2	Other
Slc38a2	2	Other
Sarnp	2	Other
Rbm22	2	Other
Copa	2	Other
1810058I24Rik	2	Unclassified
Med29	2	Other
Rab11b	2	Other
Hadh	2	Other
Btg2	2	Other
A930002H24Rik	2	Other
Iah1	2	Other
Gadd45gip1	2	Other
H2afj	2	Other
Mrpl11	2	Other
Maged1	2	Other
Supt4a	2	Other
Mthfs	2	Other
Hspa1a	2	Other
Spint1	2	Other
Hbp1	2	Other
Vamp8	2	Other
Eapp	2	Other
Ppp1r12a	2	Other
Atp6v0e	2	Other
Plgrkt	2	Other
Syf2	2	Other
F11r	2	Other
Pax9	2	TRGs
Pdlim1	2	Other
H2-K1	2	Other
Mrpl32	2	Other
Pex7	2	Other
Hspa5	2	Other
Gm42418	2	Unclassified
3830406C13Rik	2	Other
Eif3f	2	Other
Manf	2	Other
Herpud1	2	Other
Snf8	2	Housekeeping
Tmem219	2	Other
Fam213b	2	Other
Stub1	2	Other
Sf3b1	2	Housekeeping
Hypk	2	Other
Mpc1	2	Other
Atp6v0d1	2	Other
H13	2	Other
Psmd11	2	Other
Usp18	2	Other
Rab11a	2	Housekeeping
Kars	2	Housekeeping
Ssr1	2	Other
Lman1	2	Other
Ifi27	2	Other
Nagk	2	Other
Yipf1	2	Other
Prr13	2	Other
Ash2l	2	Housekeeping
Acad9	2	Other
Copg1	2	Other
Ptma	2	Housekeeping
Calm3	2	Other
Sf1	2	Other
Ctnna1	2	Other
Psmb9	2	Other
Mrps12	2	Other
Dsp	2	Other
Slirp	2	Other
Ergic2	2	Other
Txndc17	2	Other
Dstn	2	Other
Maea	2	Housekeeping
Utp3	2	Other
Ifi35	2	Other
Tcea1	2	Housekeeping
Tmed5	2	Other
Vasp	2	Other
Emb	2	Other
Bola1	2	Other
Ppp3r1	2	Other
9530068E07Rik	2	Other
M6pr	2	Other
Tnfaip8	2	Other
Acaa1a	2	Other
Dcun1d1	2	Housekeeping
Ppp1r2	2	Other
Itgb1	2	Other
Timp3	2	Other
Rabac1	2	Other
Mthfsl	2	Unclassified
Cmtm7	2	Other
Igbp1	2	Housekeeping
Mat2a	2	Other
Colq	2	Other
Pex16	2	Housekeeping
Prkcsh	2	Other
Stx5a	2	Other
Bola2	2	Other
Rcn2	2	Other
2310033P09Rik	2	Other
Pcbp2	2	Housekeeping
Magt1	2	Other
Mtx1	2	Other
Il18r1	2	TRGs
Tmpo	2	Other
Cfl2	2	Other
Smc1a	2	Other
Mrps7	2	Other
Pim1	2	Other
Slc9a3r1	2	Other
Galt	2	Other
Cnot7	2	Housekeeping
Ssr3	2	Other
1700020I14Rik	2	Unclassified
Spag7	2	Housekeeping
Bak1	2	Other
Pigyl	2	Other
Laptm5	2	Other
Aco2	2	Other
Rbck1	2	Other
Tmem205	2	Other
Sypl	2	Other
Cebpz	2	Other
Yipf5	2	Other
Kctd17	2	Other
Ccdc25	2	Other
Il13ra1	2	Other
Eif4e2	2	Other
Malsu1	2	Other
Prdx3	2	Other
Fam162a	2	Other
Pop7	2	Other
Mrps26	2	Other
Dync1li1	2	Other
Mrps5	2	Other
Zcchc17	2	Other
Snapin	2	Other
Nampt	2	Other
Snrpg	2	Other
Timm10b	2	Other
Pdia4	2	Other
Eif2a	2	Other
Jup	2	Other
Msrb1	2	Other
Tspo	2	Other
Cdc26	2	Other
Bax	2	Other
Ttc3	2	Other
Bnip3l	2	Other
Ubxn4	2	Other
Mphosph8	2	Other
Klf6	2	Other
Tapbpl	2	Other
Serinc1	2	Other
Mdp1	2	Other
H1f0	2	Other
Cnih4	2	Other
Gorasp2	2	Housekeeping
Rhoc	2	Other
Qars	2	Housekeeping
Ldhb	2	Other
App	2	Other
Eif2s3x	2	Other
Emc6	2	Other
Tagln2	2	Other
Canx	2	Housekeeping
Pgls	2	Other
Leprotl1	2	Other
U2af2	2	Other
[truncated: 12,863 more rows]
